# Supplementary material for: Smoking, DNA Methylation, and Lung Function: a Mendelian Randomization Analysis to Investigate Causal Pathways
Source: Am J Hum Genet. 2020 Feb 20;106(3):315–26. doi: 10.1016/j.ajhg.2020.01.015 (PMC7058834; doi:10.1016/j.ajhg.2020.01.015)
Supplement: Document S2. Tables S1–S21 [file mmc2.xlsx]

## Sheet: Table S1
Supplementary Table 1: CpG sites associated with smoke exposure
cpg
cg16145216
cg19406367
cg05603985
cg14099685
cg12513616
cg03792876
cg01097768
cg26856289
cg07954423
cg01940273
cg01083131
cg01017464
cg06121808
cg10062919
cg20066188
cg04551776
cg11152412
cg00073090
cg11902777
cg25212453
cg04956244
cg13951797
cg11028075
cg11700584
cg11263997
cg08972170
cg09578155
cg22417733
cg26764244
cg26077378
cg05951221
cg22407942
cg23576855
cg01442064
cg25197194
cg05575921
cg08118908
cg10814005
cg16047567
cg25421530
cg07339236
cg14003265
cg20059012
cg10919522
cg11660018
cg21566642
cg25949550
cg17025683
cg09469355
cg02583484
cg09735822
cg02556393
cg02637282
cg25097946
cg08899667
cg13428066
cg03440944
cg24741609
cg01218206
cg16151960
cg00930606
cg04761231
cg01971407
cg04987734
cg12803068
cg16295156
cg09570614
cg05329352
cg27118035
cg03140521
cg17214023
cg00300637
cg07042170
cg25809905
cg16794579
cg27332104
cg25189904
cg01937809
cg19070894
cg17619208
cg11927233
cg26703534
cg20902353
cg25560398
cg08709672
cg27627381
cg18450254
cg17619755
cg06753787
cg14183922
cg07029024
cg18158306
cg21990700
cg26257411
cg19093370
cg03636183
cg19859270
cg14550518
cg01439566
cg06126421
cg06951627
cg22052143
cg09182189
cg18369990
cg25593631
cg03980408
cg08048687
cg24578857
cg26477856
cg16776035
cg24399529
cg19572487
cg15228441
cg26361535
cg11390978
cg05593667
cg23916896
cg20408402
cg14817490
cg27537125
cg13910681
cg04673446
cg05284742
cg06803614
cg22441770
cg25625514
cg03329539
cg23351584
cg16274678
cg21439672
cg07286341
cg20059928
cg20674424
cg22571654
cg02279625
cg03485667
cg22851561
cg14656441
cg10750182
cg07712198
cg23198793
cg03051880
cg02660097
cg03531211
cg21733098
cg22132788
cg10955164
cg11554391
cg09940677
cg24049050
cg14624207
cg22040631
cg08763102
cg21611682
cg12303084
cg23161492
cg22851200
cg04638655
cg11207515
cg03280235
cg02462416
cg03536711
cg20810975
cg00138101
cg02654940
cg05389935
cg00499237
cg14012925
cg14142087
cg14899065
cg00871610
cg12806681
cg08035323
cg08305533
cg13985198
cg21322436
cg00579402
cg04299274
cg20897136
cg24715735
cg10717312
cg18216249
cg10691866
cg04543273
cg26954197
cg24323726
cg06901890
cg23771366
cg00639656
cg18476604
cg26126879
cg21138542
cg14753356
cg17924476
cg18451588
cg27514333
cg04517079
cg02736016
cg07941108
cg07057831
cg04180046
cg07090714
cg14614490
cg15342087
cg20772590
cg19935065
cg26283141
cg13193840
cg15029032
cg23973524
cg03059073
cg11961495
cg01022370
cg05906166
cg07839313
cg23079012
cg09935388
cg05886626
cg00207731
cg20727233
cg13038618
cg00668559
cg13855261
cg16254756
cg19046189
cg16786458
cg08928675
cg17287155
cg00310412
cg24947694
cg04086928
cg13985437
cg23606396
cg04232972
cg00071265
cg06635952
cg24049493
cg05273302
cg26371172
cg26728709
cg07069636
cg12086028
cg16178855
cg06065019
cg03188382
cg18642234
cg03358636
cg18132076
cg23067299
cg15937073
cg16526047
cg11445634
cg23685969
cg17024919
cg09662411
cg02657160
cg07807026
cg07924081
cg03991871
cg16924010
cg01015663
cg04211179
cg11105358
cg14371731
cg17372758
cg13645530
cg07626482
cg26878655
cg13184736
cg21161138
cg10850792
cg25305703
cg01634388
cg09540102
cg12800803
cg17098103
cg01692968
cg06477444
cg06106428
cg23127986
cg15339249
cg16357921
cg05055821
cg24807889
cg19804488
cg00871371
cg14656043
cg07177756
cg00442389
cg01731783
cg14580211
cg06096336
cg01899089
cg25955180
cg01993576
cg09726654
cg26599989
cg06537333
cg22871253
cg11323506
cg13039251
cg01293143
cg12876356
cg19089201
cg23061027
cg12979844
cg04636834
cg10580293
cg03274391
cg18704527
cg21393163
cg00501876
cg10858945
cg01744331
cg02186444
cg00230183
cg09287933
cg13399816
cg27579313
cg26669717
cg11624345
cg11198596
cg11066209
cg22721579
cg14841514
cg26510500
cg07465627
cg21380183
cg19375644
cg13543915
cg01268763
cg08058672
cg02431562
cg26950531
cg08606254
cg18146737
cg18780100
cg07660627
cg20295214
cg12279125
cg17220933
cg05339037
cg23219570
cg09099830
cg13185177
cg07413467
cg09636313
cg14120703
cg20141108
cg07992484
cg04944536
cg26242531
cg03292675
cg17359265
cg14712058
cg03785755
cg01002722
cg03082813
cg07456681
cg26574777
cg09166091
cg00468395
cg07362537
cg08825291
cg21552014
cg07063068
cg25096368
cg21747070
cg13897348
cg20345915
cg18091264
cg15892280
cg12765567
cg09256832
cg25006998
cg23878241
cg22158051
cg10190813
cg06868100
cg17084044
cg09717146
cg03450842
cg27067781
cg14947900
cg25648203
cg04885881
cg22027435
cg24379915
cg16391678
cg13828047
cg21698310
cg03489965
cg06759309
cg12547807
cg08257009
cg20069688
cg23110422
cg01839993
cg08266095
cg17690322
cg02512902
cg17372101
cg01435643
cg00295485
cg00169122
cg00010445
cg04806562
cg10841124
cg16401465
cg04530628
cg13867915
cg05379350
cg02068690
cg14034325
cg00911794
cg16519923
cg22947000
cg11429111
cg26707709
cg12158535
cg07112604
cg08164233
cg04539476
cg18316974
cg04077141
cg02338271
cg17232357
cg21570209
cg15600935
cg13389508
cg05204104
cg00383167
cg05877788
cg16516405
cg00378510
cg08176694
cg16290996
cg19872095
cg18383890
cg27102350
cg09869729
cg24540678
cg14757228
cg10202727
cg11165912
cg22905866
cg05286653
cg24808105
cg19265300
cg13561409
cg11827925
cg08097614
cg19211853
cg22499893
cg25503804
cg17390562
cg24154132
cg13424029
cg12616487
cg00214171
cg13668129
cg13003054
cg07178945
cg10951873
cg10985914
cg08365738
cg24490227
cg23320649
cg09022230
cg14024579
cg11701312
cg11071448
cg02611085
cg04361126
cg00336149
cg14535274
cg03721291
cg02162324
cg05957567
cg01956154
cg09975715
cg10317175
cg09171692
cg06814287
cg17139085
cg09121543
cg03554335
cg11465630
cg04468081
cg21307484
cg03912703
cg20496314
cg23140706
cg03689048
cg01901332
cg19696491
cg06644428
cg03963219
cg23842572
cg15187398
cg06360776
cg07094298
cg15985905
cg11801110
cg10678215
cg01294327
cg12075928
cg26077811
cg24939196
cg19344626
cg19593285
cg13087259
cg10894991
cg13832201
cg10788371
cg08039560
cg21329975
cg13809441
cg16672562
cg15542713
cg15428620
cg06819357
cg06193043
cg02442900
cg23975840
cg11714502
cg21187770
cg02377704
cg14269109
cg27241845
cg17767185
cg11962640
cg11769400
cg14837598
cg14435720
cg10619342
cg24996979
cg19744173
cg14505439
cg05824218
cg12749559
cg23594345
cg23749482
cg11557553
cg19220282
cg20152539
cg12289251
cg06972908
cg13424229
cg07257768
cg18559579
cg25422678
cg06367459
cg21316772
cg14567085
cg06610125
cg02672759
cg06575692
cg23058194
cg01138448
cg04268813
cg15172739
cg14818621
cg20211629
cg02725398
cg03222009
cg02532700
cg24212377
cg02732508
cg25748521
cg09247392
cg22642495
cg20751345
cg26055950
cg07469402
cg15955046
cg03935116
cg25349939
cg25198941
cg20244340
cg22789605
cg25013095
cg18758622
cg08170227
cg23677833
cg14788003
cg15417641
cg04739880
cg22937882
cg21869609
cg07040244
cg26271591
cg18633600
cg15417798
cg14165660
cg18422587
cg12836643
cg04692023
cg18625627
cg13518625
cg04225775
cg09445967
cg22235877
cg03014634
cg08384239
cg13772815
cg22563815
cg05302489
cg24710503
cg12486287
cg08233235
cg06434490
cg04716447
cg06513247
cg02167201
cg01766850
cg17341790
cg16201146
cg12462247
cg18446336
cg00178850
cg16503724
cg02226079
cg07826859
cg01554474
cg22635676
cg24838825
cg20684110
cg07441944
cg14365070
cg21920570
cg11496569
cg16696002
cg13443605
cg19254163
cg19942495
cg26718213
cg09069072
cg07572233
cg05987787
cg13487127
cg00485194
cg21399057
cg06672250
cg00153942
cg15084803
cg24838345
cg11405655
cg06338710
cg04189320
cg03333699
cg03190891
cg15130459
cg01208318
cg23573114
cg02228160
cg21201657
cg20366110
cg19940644
cg18956562
cg04263702
cg23480021
cg11222065
cg06896207
cg17990365
cg02639359
cg00063111
cg02405476
cg05438727
cg01150799
cg11073255
cg16622652
cg16255816
cg19589396
cg23950232
cg13876650
cg02402946
cg23621097
cg25618424
cg11739148
cg22761205
cg21356710
cg17985311
cg19719391
cg20912205
cg02985540
cg19635644
cg14258501
cg13689560
cg08006956
cg03812323
cg08149865
cg06096184
cg20513976
cg22792367
cg20124610
cg04136748
cg15474579
cg23205886
cg11314684
cg09010156
cg23126342
cg00073460
cg00771722
cg05969150
cg16163543
cg10304534
cg04352288
cg00462971
cg17144149
cg19554457
cg24859433
cg20722088
cg06382664
cg11682350
cg26105278
cg23716141
cg18621256
cg06439941
cg21815220
cg06697407
cg07990556
cg26337070
cg26038582
cg12455309
cg10453071
cg19713429
cg03999941
cg01272202
cg21806580
cg27646484
cg06142740
cg23048494
cg26203136
cg17272563
cg16416158
cg09197783
cg21404980
cg25953130
cg04119529
cg16190265
cg02363630
cg23083984
cg06827976
cg03604011
cg20724032
cg01565703
cg06518831
cg09219877
cg20303561
cg22053945
cg08049592
cg04209460
cg04961225
cg00446123
cg22573696
cg23090529
cg01437439
cg10012530
cg10151367
cg23680900
cg17907003
cg00496272
cg19014730
cg06321596
cg09465703
cg20076442
cg24497361
cg10267724
cg05971148
cg19717773
cg08689929
cg01765174
cg08834436
cg03139840
cg15261712
cg01447828
cg20051715
cg00255726
cg22977892
cg18824330
cg05898092
cg01556246
cg19719475
cg17953136
cg01765406
cg18754985
cg15948030
cg19583819
cg02508743
cg25278144
cg25157472
cg09658497
cg23059461
cg26837477
cg02714303
cg06759971
cg11261850
cg24090911
cg25773262
cg26850624
cg00542975
cg00636737
cg01681525
cg16608652
cg06512918
cg06189394
cg26276120
cg20240091
cg14420519
cg04359840
cg27589809
cg01121610
cg00327072
cg10530793
cg05673882
cg23756272
cg07525202
cg13755776
cg01716252
cg03474926
cg01127300
cg21548340
cg23813257
cg16779839
cg01513913
cg08305378
cg12105190
cg16611234
cg22539182
cg11436113
cg24046474
cg06194738
cg12877335
cg01995548
cg12095353
cg07251887
cg12873476
cg01763290
cg09554443
cg02704502
cg14295110
cg04019522
cg04521626
cg01314044
cg07180646
cg13001142
cg21585138
cg05897963
cg03480935
cg02325250
cg16406078
cg03227037
cg23551979
cg09338136
cg24688690
cg20698113
cg22533573
cg06271237
cg00237512
cg03224812
cg05720226
cg08712631
cg08884752
cg22705225
cg05341549
cg04656070
cg00152041
cg22335340
cg03803818
cg10181414
cg23233742
cg12103569
cg10310310
cg19372602
cg19142553
cg19956914
cg04939496
cg03399898
cg02150926
cg01724917
cg10591948
cg13547053
cg17511968
cg12619504
cg19913291
cg03547355
cg23681440
cg00396865
cg07632771
cg18931633
cg23831876
cg05875421
cg11147309
cg09206294
cg05347334
cg06791426
cg15059804
cg09056317
cg18241780
cg09700701
cg03599224
cg19459791
cg09006487
cg11621113
cg02787737
cg08559712
cg00604410
cg11735008
cg09322513
cg21188533
cg22356527
cg00526336
cg14266999
cg04208434
cg03149958
cg21473814
cg21664281
cg04890576
cg09912793
cg05122453
cg11884933
cg01020987
cg20644981
cg24173182
cg15337006
cg09462576
cg12332902
cg04491089
cg07607355
cg25464840
cg07654588
cg24719910
cg22266211
cg18394552
cg25741533
cg23867494
cg07277038
cg15693572
cg20006825
cg01290904
cg13085976
cg18468796
cg24109116
cg15089077
cg09560590
cg02964434
cg04472685
cg03923640
cg10807309
cg02407266
cg27424326
cg07201319
cg11046638
cg26996569
cg06314111
cg06880612
cg25066772
cg11305121
cg03604731
cg27055894
cg14120896
cg24591300
cg23222488
cg10874644
cg24718197
cg15393221
cg15903032
cg01561259
cg10376827
cg18151030
cg25318189
cg19427338
cg23204396
cg26657675
cg17927313
cg16448702
cg21929761
cg06595162
cg02341571
cg09325711
cg02013841
cg27423838
cg18649028
cg13221074
cg09448652
cg16736826
cg16983541
cg06885459
cg07702888
cg24518098
cg05599106
cg17325771
cg13247990
cg17567838
cg04085571
cg08604596
cg14239618
cg23648810
cg10768063
cg19601144
cg24230340
cg25385733
cg12856965
cg03451670
cg04332373
cg13914531
cg21140898
cg05668853
cg07886712
cg19035792
cg14239983
cg26803969
cg10672416
cg06716508
cg01952185
cg07533239
cg23401251
cg17498867
cg14093127
cg18503679
cg01899620
cg01616956
cg26105649
cg09012001
cg17781958
cg25341560
cg11386011
cg14404418
cg11014740
cg23793686
cg07516196
cg11674448
cg19506253
cg05232694
cg20045320
cg15013801
cg12364755
cg18617091
cg21159068
cg04189326
cg24771152
cg10493185
cg20149625
cg24426691
cg23448998
cg13976502
cg22582113
cg22957360
cg18961281
cg25376310
cg03473042
cg26908328
cg06800849
cg00122944
cg25629790
cg27252776
cg24128066
cg01499816
cg10785537
cg19758448
cg04018738
cg13708645
cg17274064
cg00741986
cg23837265
cg20146909
cg02375409
cg10130088
cg12593793
cg21121843
cg17082568
cg11826961
cg06439889
cg17936236
cg24539517
cg14316231
cg07764473
cg10010533
cg13594903
cg08267489
cg05183538
cg13001289
cg23635560
cg26467528
cg15122985
cg07027613
cg15138339
cg17174275
cg21647257
cg04337534
cg05986195
cg09202659
cg15787744
cg06130714
cg21393124
cg02740606
cg22950598
cg18482892
cg04816394
cg15108334
cg18325841
cg17461214
cg00583733
cg10843276
cg11844970
cg18954479
cg07520810
cg03140135
cg07308381
cg07819944
cg07742396
cg16029875
cg25325005
cg06405563
cg13758913
cg23541422
cg20366831
cg10750959
cg14989226
cg16646054
cg10696445
cg11195909
cg01487468
cg13935577
cg16983588
cg26547816
cg24257309
cg21446172
cg17333973
cg13452162
cg17884674
cg06670463
cg24930218
cg12699156
cg01185345
cg07753510
cg14194983
cg11229399
cg24869815
cg15626881
cg25611057
cg03583050
cg11145461
cg17473673
cg17397607
cg01453052
cg01979157
cg10508317
cg20289911
cg09084200
cg07058086
cg00313981
cg17230002
cg13411554
cg27312979
cg23490727
cg06151964
cg20049273
cg15482893
cg02917867
cg18219562
cg21788755
cg03681335
cg08810238
cg04117801
cg19426731
cg22027399
cg10965178
cg06909288
cg01919377
cg20889322
cg04095045
cg10403394
cg24271203
cg12147622
cg06604199
cg13672514
cg02161701
cg22601421
cg08397758
cg15012027
cg12729894
cg13279811
cg13582060
cg10944802
cg00665106
cg09039672
cg18777299
cg22377043
cg10959726
cg15948836
cg22143809
cg09006159
cg08640824
cg23565821
cg09265392
cg00867472
cg25284397
cg16241684
cg06264663
cg26364091
cg08900404
cg01860774
cg07151117
cg24503881
cg14391923
cg15963913
cg24033122
cg01481251
cg07363676
cg16936060
cg18740175
cg26819609
cg25985583
cg00756943
cg16011250
cg06672753
cg26963277
cg11679455
cg14295611
cg13487983
cg11566172
cg07202214
cg23762517
cg24296397
cg03090969
cg04770751
cg00024404
cg00931843
cg12096487
cg21913886
cg03044513
cg10180092
cg11572675
cg18914023
cg23046844
cg09749364
cg15531369
cg10970328
cg06857018
cg02286506
cg10101600
cg00347584
cg08479476
cg00548098
cg00007076
cg13142374
cg01936839
cg07421287
cg01129238
cg10581837
cg23003085
cg02223801
cg15621697
cg13024368
cg18405341
cg06001419
cg16649298
cg10780313
cg03916421
cg16276850
cg12649208
cg05784862
cg19802390
cg05914034
cg21350153
cg00423486
cg00893603
cg16744741
cg15426660
cg02097120
cg12062133
cg06663317
cg18419271
cg20714487
cg03109660
cg04641860
cg11327659
cg14701962
cg05222924
cg01434349
cg18810691
cg03224013
cg24495528
cg07229212
cg04907849
cg19906672
cg26992634
cg23230929
cg02145310
cg13525276
cg12901451
cg15108490
cg14852355
cg27000944
cg01651915
cg16937168
cg10479082
cg12166476
cg21434376
cg07450086
cg19827923
cg03646329
cg16269733
cg06283478
cg02370022
cg11419064
cg20534585
cg19020103
cg12622182
cg14906103
cg05135521
cg18369034
cg13257421
cg24448421
cg27583010
cg00808648
cg14089503
cg06688763
cg07751331
cg03836615
cg27178191
cg00055073
cg01423695
cg15234271
cg07651540
cg12634208
cg03832440
cg18547299
cg27262054
cg05228408
cg02782510
cg14539422
cg02451831
cg11134246
cg25174412
cg17819085
cg06197616
cg26219182
cg11551464
cg02385153
cg13707943
cg05291773
cg04704634
cg09762021
cg19847577
cg10255761
cg18082788
cg19529732
cg26640901
cg23672278
cg21345826
cg23198334
cg04040925
cg22875823
cg02104962
cg11827514
cg18006990
cg08940075
cg14635659
cg10547387
cg20469837
cg25998745
cg23094674
cg00177243
cg25292882
cg00233633
cg14330293
cg05802386
cg12741639
cg04701628
cg03958308
cg01300096
cg08639339
cg20468883
cg18335991
cg08022502
cg25730428
cg23460961
cg06235438
cg01207684
cg18028767
cg00324097
cg05358758
cg22014430
cg17975379
cg12336777
cg22069247
cg12423733
cg03446062
cg10908953
cg16702313
cg03234777
cg23363754
cg16340422
cg07986378
cg09825327
cg03970900
cg15777760
cg04163119
cg26703507
cg27633342
cg17250929
cg23387863
cg06483559
cg18804920
cg03707168
cg18828619
cg11344533
cg26995224
cg16622061
cg17256711
cg20505728
cg09084391
cg11824827
cg09762515
cg05047401
cg21268659
cg06214925
cg03340878
cg17422460
cg07471614
cg24105081
cg09172850
cg19197419
cg03466562
cg04481603
cg22160883
cg02032558
cg25011395
cg20853880
cg18262201
cg05099952
cg18825427
cg20059377
cg09350536
cg16248435
cg03519967
cg14119236
cg06738169
cg17900199
cg05051464
cg18824446
cg19103219
cg19713851
cg00953154
cg08243524
cg01601926
cg07123182
cg15059065
cg22749855
cg05058354
cg25212025
cg22705959
cg15410835
cg16353615
cg11940960
cg25221975
cg11601297
cg18686153
cg17207590
cg05138138
cg04545963
cg24847230
cg13541527
cg01465596
cg04907244
cg16037981
cg18394567
cg05460226
cg16903811
cg02326058
cg17933936
cg09588020
cg25962015
cg14880079
cg13418576
cg20563269
cg14554488
cg02646073
cg02871659
cg03373393
cg24931658
cg25205699
cg12459502
cg15331301
cg21681705
cg18919541
cg15636519
cg02187196
cg18900812
cg17065712
cg04761746
cg04685387
cg16651552
cg11527913
cg22035959
cg01715384
cg23290456
cg19641804
cg05526498
cg07743805
cg02629070
cg17783244
cg13074055
cg27592424
cg14179389
cg22928954
cg23615741
cg10858677
cg01882991
cg08766770
cg07873128
cg03127898
cg13652493
cg20438687
cg22927302
cg11550064
cg00540464
cg24711224
cg10993442
cg02507296
cg19618279
cg04276669
cg03884592
cg03507593
cg04411044
cg06060868
cg21834204
cg04813697
cg16767506
cg24908166
cg05396397
cg17560073
cg06361405
cg22678092
cg19211915
cg07044859
cg20892260
cg27618939
cg08867399
cg05534710
cg17087741
cg24142464
cg14010720
cg23715749
cg09635954
cg01496720
cg27628849
cg09607043
cg27310486
cg17298925
cg14741228
cg18991417
cg06433467
cg19321684
cg12298445
cg27006914
cg19300307
cg27560367
cg14675361
cg09977376
cg22858500
cg21587837
cg14643075
cg05093686
cg19030554
cg05444514
cg16219322
cg06478823
cg11152384
cg17334970
cg13633560
cg11599718
cg14687145
cg21334048
cg20272648
cg26585644
cg09611599
cg15995265
cg11270278
cg03502889
cg10241823
cg00981651
cg08832695
cg06638433
cg03864215
cg17823346
cg13876315
cg20589883
cg17551891
cg00198594
cg03833097
cg06599169
cg27488095
cg18676273
cg20220678
cg12494529
cg19555708
cg00759807
cg07278634
cg14023239
cg18651578
cg27202779
cg07504763
cg13782301
cg13642872
cg24150385
cg02373104
cg26070757
cg08256536
cg05487507
cg21691065
cg26900995
cg27468704
cg09651136
cg25649826
cg13464337
cg21756476
cg22849665
cg13545717
cg04134748
cg16755833
cg23720331
cg23972860
cg05485379
cg10629249
cg25537245
cg05221370
cg27113548
cg11095027
cg12678834
cg01782024
cg06700877
cg13834112
cg25923345
cg21776286
cg23657179
cg05946118
cg20533899
cg06866033
cg15074033
cg04315923
cg25064552
cg17323704
cg06599908
cg07996785
cg06577850
cg05660670
cg10359157
cg13787850
cg06648759
cg08239426
cg21067023
cg24134897
cg13795986
cg08013810
cg14021478
cg06762457
cg20309891
cg15935121
cg19022697
cg25818583
cg06795233
cg04221461
cg25076959
cg00116430
cg18806997
cg08361238
cg00326958
cg07556018
cg06649191
cg05252279
cg27443779
cg16237191
cg11619216
cg00747152
cg27430293
cg00183239
cg03710029
cg17861836
cg22283754
cg16320419
cg08817867
cg25947283
cg08955792
cg00911776
cg03877174
cg11375458
cg22797644
cg08651538
cg16541026
cg25347941
cg08130572
cg05897210
cg02366772
cg27405731
cg08409562
cg10676309
cg22103219
cg17588293
cg05394800
cg16474118
cg13751330
cg14647125
cg23169111
cg06418475
cg16988810
cg08097581
cg16254309
cg03271893
cg12177944
cg03316752
cg18014547
cg12535090
cg24361098
cg22870429
cg20871826
cg14074174
cg11212234
cg07352544
cg03389164
cg17333042
cg12212103
cg00489660
cg15550234
cg23688411
cg11231349
cg11902728
cg01305745
cg20451986
cg00308065
cg23598378
cg16735495
cg02376827
cg03341377
cg04276005
cg10510742
cg07723659
cg18896032
cg19566658
cg26937798
cg20819617
cg05789250
cg17724147
cg27467282
cg04732968
cg13691192
cg06585203
cg15845821
cg04424621
cg11452501
cg07572052
cg02634816
cg20698421
cg20136951
cg04383058
cg27185793
cg22004069
cg20697394
cg05272827
cg24163242
cg27182159
cg17485141
cg00917251
cg25684105
cg07250758
cg16518861
cg06296597
cg10025514
cg15677293
cg01654638
cg01005506
cg27298570
cg12275060
cg03519879
cg05542681
cg19137417
cg02149899
cg13745346
cg03774988
cg22816909
cg15736127
cg04716530
cg01498832
cg01498900
cg17417856
cg09837977
cg02671819
cg00711496
cg15951188
cg18979623
cg05194346
cg20873136
cg10428536
cg17518710
cg09208942
cg10573751
cg02224369
cg26716839
cg21167502
cg02931644
cg11935041
cg07312601
cg10399789
cg04740205
cg09676669
cg24842354
cg23162201
cg04881228
cg11130692
cg04011474
cg26554302
cg16589830
cg22417398
cg15533023
cg10428938
cg20357806
cg15270892
cg05830220
cg00806481
cg19859698
cg09222732
cg20322193
cg01594949
cg13409704
cg06866616
cg11453837
cg18708252
cg26102435
cg20268992
cg04144533
cg20707126
cg14030904
cg14938561
cg20695936
cg16043888
cg14391586
cg10361922
cg24082871
cg20408175
cg06861736
cg08866634
cg13905757
cg08122899
cg13782866
cg11647478
cg07932199
cg06260709
cg17852032
cg01471372
cg18801806
cg08458637
cg21337881
cg15421321
cg05302701
cg16556677
cg26756208
cg05299836
cg19016062
cg24576425
cg00550955
cg08202836
cg10881616
cg16545743
cg00411595
cg05570258
cg16734795
cg09122035
cg18785742
cg19683780
cg01062937
cg07770777
cg02838589
cg18881641
cg18676967
cg14975410
cg06177555
cg07969918
cg24608218
cg20678800
cg00960906
cg11019430
cg13717434
cg02423064
cg27550441
cg05642264
cg11984971
cg18585107
cg14242895
cg18432895
cg20072118
cg06934523
cg26895569
cg03929796
cg12406027
cg01289343
cg09557991
cg03147185
cg16151538
cg00689225
cg01897323
cg16071219
cg01479232
cg18252924
cg22805381
cg22327175
cg05208178
cg09243021
cg17421890
cg25062539
cg25008614
cg05429117
cg17471939
cg09938479
cg08534147
cg01062834
cg02003184
cg05578802
cg26146569
cg14334460
cg26468891
cg11133963
cg09718582
cg23845009
cg25317941
cg07019857
cg07121312
cg19925780
cg21963854
cg07929642
cg19563365
cg21125207
cg19235026
cg08160085
cg00689360
cg13131501
cg18325389
cg27457191
cg08038054
cg26076054
cg20167216
cg08666707
cg20379671
cg08681689
cg24863152
cg12828729
cg02793162
cg11835347
cg12101586
cg01681367
cg14007706
cg02048412
cg18397998
cg21303039
cg06245229
cg27526649
cg00000714
cg03715305
cg04079139
cg06769994
cg22403782
cg00340584
cg21845080
cg08858540
cg06853416
cg01924561
cg11666770
cg03061612
cg01215339
cg26236235
cg15693483
cg06361984
cg13338350
cg13385220
cg27193080
cg22428027
cg21309147
cg00995520
cg00146864
cg18915128
cg00196407
cg22184136
cg02991558
cg01076459
cg14624381
cg21769619
cg15614653
cg02008826
cg10381071
cg04701181
cg00315394
cg13472610
cg06096805
cg18582010
cg02181920
cg04506190
[truncated: 624 more rows]

## Sheet: Table S2
Supplementary Table 2: mQTLs for smoking-related DNA methylation in ARIES
cpg	cpg_chr	cps_pos	SNP	snp_chr	snp_pos	beta	se	pval	effect_allele	other_allele	eaf	sex	age	units	gene	cis_trans	r2.exposure	nSNP	fstat
cg00022866	11	64108440	rs7122759	11	64089673	-0.9578	0.0307712	5.27039e-213	T	C	0.3262	female	Middle age	SD units	CCDC88B	cis	0.621783	1	1640.7
cg00024404	5	79552470	rs1126176	5	79552184	0.3353	0.0464917	2.7561e-13	A	G	0.3688	female	Middle age	SD units	SERINC5	cis	0.0521007	1	54.8545
cg00073460	6	149806502	rs12660849	6	149858994	0.468	0.0650592	3.15865e-13	A	T	0.08688	female	Middle age	SD units	ZC3H12D	cis	0.0518462	1	54.5719
cg00099441	2	11264766	rs7560331	2	11264830	0.3761	0.0395515	9.61384e-22	G	A	0.3617	female	Middle age	SD units		cis	0.0879136	1	96.1945
cg00153942	11	71249212	rs7940512	11	71251875	0.3629	0.0288626	1.47944e-36	C	T	0.4332	female	Middle age	SD units	KRTAP5-8	cis	0.147731	1	172.992
cg00177243	10	18434068	rs76077446	10	18497253	1.282	0.094898	6.89731e-42	A	T	0.05024	female	Middle age	SD units	CACNB2	cis	0.168332	1	201.998
cg00178850	1	236559675	rs6700178	1	236544350	-0.3818	0.0584774	3.31001e-11	G	C	0.1755	female	Middle age	SD units	EDARADD	cis	0.0431356	1	44.99
cg00205605	1	2516401	rs867436	1	2523723	0.6416	0.0369836	1.017e-67	T	C	0.3251	female	Middle age	SD units		cis	0.261442	1	353.281
cg00378510	19	2291020	rs148145895	19	2325419	0.6965	0.0367792	2.80783e-80	D	R	0.4066	female	Middle age	SD units	LINGO3	cis	0.302912	1	433.671
cg00383167	18	77616694	rs62103233	18	77635572	0.363	0.0449801	3.50811e-16	G	A	0.2849	female	Middle age	SD units		cis	0.0644859	1	68.7931
cg00498211	2	65217568	rs7604992	2	65215487	0.736301	0.0532917	1.01448e-43	G	C	0.1578	female	Middle age	SD units	SLC1A4	cis	0.1753	2	105.962
cg00498211	2	65217568	rs34452143	2	65188125	-0.373915	0.0572947	3.37374e-11	A	G	0.1324	female	Middle age	SD units	SLC1A4	cis	0.0430998	2	22.453
cg00574379	7	38344455	rs111669732	7	38354558	0.7014	0.0421909	2.31829e-62	C	A	0.2565	female	Middle age	SD units		cis	0.243014	1	320.387
cg00579402	19	5838999	rs778798	19	5839613	0.6568	0.0395708	3.5965e-62	A	C	0.2707	female	Middle age	SD units	FUT6	cis	0.24235	1	319.231
cg00580497	5	1153746	rs7726442	5	1157313	0.5161	0.0460805	2.03936e-29	C	T	0.3357	female	Middle age	SD units		cis	0.119376	1	135.287
cg00668559	6	44230977	rs730775	6	44232074	0.7161	0.0346195	2.37075e-95	G	A	0.4161	female	Middle age	SD units	NFKBIE	cis	0.349643	1	536.542
cg00689225	14	35871954	rs72666636	14	35837014	-0.4051	0.0354811	1.71252e-30	T	G	0.2252	female	Middle age	SD units	NFKBIA	cis	0.123705	1	140.886
cg00689360	4	100273995	rs4269183	4	100190185	-0.351644	0.0432281	2.06629e-16	G	A	0.4492	female	Middle age	SD units	ADH1C	cis	0.065464	2	34.9198
cg00689360	4	100273995	rs2213041	4	100247351	0.386459	0.0567668	4.95388e-12	A	C	0.1773	female	Middle age	SD units	ADH1C	cis	0.0466979	2	24.4192
cg00711496	19	50191497	rs7961780	12	108162430	-0.2616	0.0491185	5.02287e-08	G	C	0.4125	female	Middle age	SD units	C19orf76	trans	0.0293428	1	30.1694
cg00756943	15	91208460	rs79722842	15	91203393	1.12894	0.0867239	4.85695e-39	C	G	0.05142	female	Middle age	SD units		cis	0.157389	2	93.1135
cg00756943	15	91208460	rs4932356	15	91160507	-0.495892	0.0443705	2.66709e-29	A	T	0.2405	female	Middle age	SD units		cis	0.118905	2	67.2736
cg00806481	1	2996650	rs1569419	1	2996602	0.9239	0.0413302	5.50331e-111	T	C	0.2411	female	Middle age	SD units	PRDM16	cis	0.394819	1	651.094
cg00835193	19	2291780	rs56291613	19	2323197	0.3839	0.045028	7.58756e-18	A	G	0.3741	female	Middle age	SD units	LINGO3	cis	0.0715513	1	76.9113
cg00893603	13	26587011	rs9553696	13	26575440	-0.5651	0.0395045	1.02284e-46	G	A	0.4025	female	Middle age	SD units	ATP8A2	cis	0.186572	1	228.907
cg00917251	1	24829987	rs189552363	1	24829685	0.7476	0.0794862	2.59152e-21	T	G	0.06442	female	Middle age	SD units	RCAN3	cis	0.0861179	1	94.0446
cg00981651	20	44574847	rs11697323	20	44551579	0.4887	0.0406774	1.49919e-33	T	C	0.4551	female	Middle age	SD units	PCIF1	cis	0.135901	1	156.96
cg00995520	1	111218282	rs2640487	1	111206885	0.2505	0.040273	2.48505e-10	T	C	0.477	female	Middle age	SD units	KCNA3	cis	0.0393469	1	40.8766
cg01020987	1	3816166	rs12092962	1	3814883	0.5183	0.0608298	7.94397e-18	G	C	0.1525	female	Middle age	SD units	C1orf174	cis	0.0714669	1	76.8136
cg01052864	5	215875	rs200552055	5	1600031	0.304945	0.0565554	3.48445e-08	D	R	0.1548	female	Middle age	SD units	CCDC127	trans	0.0300326	2	15.4348
cg01052864	5	215875	rs7734433	5	1594056	0.31718	0.0416171	1.25483e-14	G	A	0.3652	female	Middle age	SD units	CCDC127	trans	0.0578553	2	30.6119
cg01062937	16	88537260	rs870021	16	88536774	-0.1724	0.0268832	7.13783e-11	A	T	0.2985	female	Middle age	SD units	ZFPM1	cis	0.0416922	1	43.4191
cg01185345	13	99218287	rs7336828	13	99193474	0.4261	0.0498435	6.22064e-18	A	G	0.1844	female	Middle age	SD units	STK24	cis	0.0719161	1	77.3339
cg01268763	14	53618419	rs2552401	14	53655979	-0.4288	0.0585576	1.21506e-13	G	C	0.1584	female	Middle age	SD units	DDHD1	cis	0.0536287	1	56.5544
cg01289343	13	114814401	rs1556126	13	114805743	0.4963	0.0411237	7.74892e-34	C	T	0.4314	female	Middle age	SD units	RASA3	cis	0.137036	1	158.479
cg01294327	19	2291373	rs57678395	19	2350114	0.8049	0.0372247	5.48802e-104	C	T	0.4054	female	Middle age	SD units	LINGO3	cis	0.374996	1	598.789
cg01314044	11	94246036	rs2509324	11	94245740	0.39	0.0420346	8.62913e-21	A	G	0.4078	female	Middle age	SD units		cis	0.0839354	1	91.4428
cg01328473	2	1711966	rs11127326	2	1712139	-0.3037	0.0419195	2.16476e-13	A	G	0.2287	female	Middle age	SD units	PXDN	cis	0.0525514	1	55.3553
cg01360605	20	58983676	rs6015692	20	58784339	0.2702	0.0474264	6.08776e-09	C	G	0.2695	female	Middle age	SD units		cis	0.0333227	1	34.4024
cg01435643	13	113689776	rs3011511	13	113684919	-0.3894	0.0454694	5.45057e-18	A	G	0.2423	female	Middle age	SD units	MCF2L	cis	0.0721588	1	77.6151
cg01439670	11	76381165	rs4945097	11	76368553	0.3134	0.0456529	3.32818e-12	G	A	0.5	female	Middle age	SD units	LRRC32	cis	0.0474429	1	49.7063
cg01447828	19	40919465	rs118110133	19	40967838	-1.292	0.102722	1.40234e-36	T	C	0.04137	female	Middle age	SD units	PRX	cis	0.147822	1	173.117
cg01465596	1	42381916	rs2786487	1	42368339	-0.4882	0.0338312	1.66379e-47	G	C	0.4309	female	Middle age	SD units	HIVEP3	cis	0.189514	1	233.36
cg01471372	8	38592365	rs6993024	8	38577517	-0.241471	0.0432282	1.16208e-08	G	T	0.3582	female	Middle age	SD units	TACC1	cis	0.0321036	2	16.5345
cg01471372	8	38592365	rs34153723	8	38590994	0.412651	0.0523398	1.58427e-15	C	A	0.2098	female	Middle age	SD units	TACC1	cis	0.0616957	2	32.7775
cg01498900	14	74035742	rs2215013	14	74084833	-0.4251	0.03878	2.9151e-28	G	A	0.4758	female	Middle age	SD units	ACOT2	cis	0.114705	1	129.307
cg01561259	17	78560781	rs1006809	17	78617956	0.2388	0.0367742	4.18826e-11	C	T	0.3848	female	Middle age	SD units	RPTOR	cis	0.0426937	1	44.5085
cg01565703	14	103245090	rs11850030	14	103256199	-0.3541	0.0525861	8.26869e-12	G	C	0.1868	female	Middle age	SD units	TRAF3	cis	0.0457378	1	47.8342
cg01643605	16	29040623	rs8053800	16	29043450	0.2847	0.0371711	9.35679e-15	T	G	0.331	female	Middle age	SD units		cis	0.0584007	1	61.8988
cg01651915	8	55795551	rs1498170	8	55746328	-0.3224	0.0373953	3.30661e-18	T	A	0.3522	female	Middle age	SD units		cis	0.0730762	1	78.6796
cg01937809	1	37941854	rs115755325	1	37932644	-0.8061	0.125696	7.13096e-11	A	G	0.01182	female	Middle age	SD units	ZC3H12A	cis	0.0416941	1	43.4211
cg01940297	8	129061191	rs2648876	8	129072966	0.4898	0.043103	3.17856e-30	A	G	0.3605	female	Middle age	SD units	MIR1207	cis	0.122626	1	139.486
cg02032558	4	155662438	rs17031978	4	155663171	0.633944	0.087542	2.21709e-13	T	C	0.0792	female	Middle age	SD units		cis	0.0525069	2	27.6252
cg02032558	4	155662438	rs3836690	4	155668528	0.300382	0.0483143	2.52965e-10	D	R	0.4486	female	Middle age	SD units		cis	0.0393134	2	20.3997
cg02068690	2	25600451	rs2304426	2	25602142	0.192	0.0349997	2.0584e-08	G	A	0.3652	female	Middle age	SD units	DTNB	cis	0.0310254	1	31.9548
cg02186444	17	73120977	rs11077776	17	73137187	0.3392	0.038411	5.19599e-19	A	G	0.3446	female	Middle age	SD units	ARMC7	cis	0.0764663	1	82.6319
cg02270010	5	175958651	rs200564876	5	175940200	-0.456	0.0445413	6.72049e-25	D	R	0.3103	female	Middle age	SD units	RNF44	cis	0.100974	1	112.091
cg02279625	15	78384520	rs12910083	15	78384669	0.9678	0.108983	3.33515e-19	T	C	0.03901	female	Middle age	SD units	SH2D7	cis	0.0772769	1	83.5813
cg02373104	7	147601429	rs2708257	7	147592449	0.5127	0.0387969	3.59495e-40	C	A	0.3546	female	Middle age	SD units	MIR548F3	cis	0.16175	1	192.576
cg02405476	20	44441818	rs4625980	20	44414086	0.3705	0.0435548	8.96171e-18	C	T	0.331	female	Middle age	SD units	UBE2C	cis	0.0712454	1	76.5573
cg02462416	11	2036573	rs7107675	11	2034097	-0.686	0.0536147	8.74315e-38	A	T	0.2417	female	Middle age	SD units		cis	0.152521	1	179.611
cg02503850	10	72432552	rs138130090	10	72431265	0.5713	0.0528184	1.44081e-27	D	R	0.2701	female	Middle age	SD units	ADAMTS14	cis	0.111887	1	125.731
cg02508743	8	56903623	rs72653917	8	56892844	-0.4111	0.0503166	1.53847e-16	A	T	0.1956	female	Middle age	SD units	LYN	cis	0.0660087	1	70.5324
cg02532700	22	37257404	rs4821544	22	37258503	0.5065	0.0406945	7.31449e-36	C	T	0.3191	female	Middle age	SD units	NCF4	cis	0.145013	1	169.27
cg02629070	6	41394156	rs13219238	6	41398931	-0.3786	0.0613324	3.35191e-10	T	C	0.1696	female	Middle age	SD units		cis	0.0387839	1	40.2681
cg02660097	11	68866761	rs921675	11	68869034	0.518983	0.0587665	5.1744e-19	A	G	0.1525	female	Middle age	SD units		cis	0.0764739	2	41.279
cg02660097	11	68866761	rs10750842	11	68860898	0.55511	0.0420074	3.61491e-40	C	A	0.4793	female	Middle age	SD units		cis	0.161741	2	96.1851
cg02672759	19	39739058	rs35790907	19	39730755	-0.2765	0.0502541	1.87712e-08	T	A	0.2677	female	Middle age	SD units		cis	0.0311993	1	32.1396
cg02704502	11	2036580	rs7107675	11	2034097	-0.628	0.0509254	3.05465e-35	A	T	0.2417	female	Middle age	SD units		cis	0.142575	1	165.951
cg02782510	3	160820084	rs28693895	3	160610687	-0.8112	0.126026	6.10211e-11	C	T	0.02187	female	Middle age	SD units	B3GALNT1	cis	0.0419868	1	43.7393
cg02787737	11	133928346	rs80235995	11	133928704	-0.5279	0.0643232	1.13394e-16	T	C	0.1082	female	Middle age	SD units		cis	0.0665718	1	71.177
cg02871659	16	2014063	rs397435	16	2010138	-0.7164	0.0468632	4.66385e-53	G	A	0.1809	female	Middle age	SD units	SNHG9	cis	0.209931	1	265.181
cg02959759	12	2801584	rs11062335	12	2841592	0.4428	0.0677223	3.10762e-11	T	C	0.1336	female	Middle age	SD units	CACNA1C	cis	0.043254	1	45.1191
cg02998240	1	16508668	rs12562207	1	16508059	0.7839	0.0342812	4.97758e-116	G	A	0.3723	female	Middle age	SD units		cis	0.408715	1	689.85
cg03051880	6	119662024	rs195075	6	119653287	-0.3791	0.0482106	1.86891e-15	C	T	0.2689	female	Middle age	SD units	MAN1A1	cis	0.0613895	1	65.2739
cg03144619	1	230415668	rs12139970	1	230406460	-0.43713	0.0472788	1.16756e-20	T	G	0.2849	female	Middle age	SD units	GALNT2	cis	0.0833861	2	45.3495
cg03144619	1	230415668	rs6698963	1	230415025	-0.474054	0.0447511	1.60357e-26	G	A	0.4639	female	Middle age	SD units	GALNT2	cis	0.107623	2	60.1203
cg03188382	2	233245886	rs12620827	2	233244703	0.5434	0.0835121	3.83746e-11	C	T	0.07565	female	Middle age	SD units	ALPP	cis	0.042858	1	44.6875
cg03222009	2	129077232	rs62158068	2	129062947	-0.4084	0.0496392	9.56818e-17	T	C	0.2855	female	Middle age	SD units	HS6ST1	cis	0.0668852	1	71.5361
cg03234777	11	118095544	rs7926717	11	118121399	-0.5363	0.0494184	9.7313e-28	T	G	0.1856	female	Middle age	SD units	AMICA1	cis	0.11258	1	126.608
cg03333699	7	966569	rs4722409	7	947236	0.3482	0.0420792	6.42959e-17	C	T	0.4066	female	Middle age	SD units	ADAP1	cis	0.0676183	1	72.3771
cg03373393	17	39890193	rs7406082	17	39896062	-0.367326	0.0535438	3.43606e-12	T	C	0.1826	female	Middle age	SD units	HAP1	cis	0.0473832	2	24.7954
cg03373393	17	39890193	rs11385525	17	39894805	0.289111	0.0464484	2.41773e-10	I	R	0.2766	female	Middle age	SD units	HAP1	cis	0.0393986	2	20.4457
cg03399898	1	148603739	rs80314439	1	145687100	0.7799	0.0984215	1.14918e-15	G	A	0.0526	female	Middle age	SD units		trans	0.0622905	1	66.2955
cg03440944	7	45023329	rs67396798	7	45039398	-0.2917	0.0491735	1.49583e-09	D	R	0.1602	female	Middle age	SD units	C7orf40	cis	0.0359678	1	37.2352
cg03480935	15	67417860	rs17214419	15	67416657	0.3739	0.0365135	6.55799e-25	T	A	0.3333	female	Middle age	SD units	SMAD3	cis	0.101018	1	112.145
cg03519967	1	26010346	rs2744779	1	26014410	-0.6464	0.0763947	1.3218e-17	T	C	0.05969	female	Middle age	SD units	MAN1C1	cis	0.070531	1	75.7314
cg03554335	17	62075151	rs62070902	17	62070358	0.3075	0.0364331	1.58491e-17	T	G	0.3528	female	Middle age	SD units	C17orf72	cis	0.0701971	1	75.3458
cg03609435	17	34965792	rs2028069	17	34966917	-0.2712	0.0339236	6.5084e-16	C	T	0.3753	female	Middle age	SD units		cis	0.0633429	1	67.4913
cg03710029	17	79265601	rs8076302	17	79265701	0.5282	0.032873	2.14196e-58	T	C	0.2234	female	Middle age	SD units	SLC38A10	cis	0.229083	1	296.562
cg03785755	6	26196794	rs112751982	6	26191958	0.4167	0.0552853	2.39957e-14	T	C	0.1318	female	Middle age	SD units		cis	0.0566498	1	59.9316
cg03789791	16	29166049	rs252287	16	29165923	0.4881	0.0604059	3.22934e-16	C	T	0.172	female	Middle age	SD units		cis	0.064639	1	68.9677
cg03864215	11	17408437	rs5213	11	17408404	0.3927	0.0458654	5.54578e-18	C	T	0.3664	female	Middle age	SD units	KCNJ11	cis	0.072127	1	77.5783
cg03884592	1	42384474	rs2786487	1	42368339	-0.6535	0.0386179	1.54349e-64	G	C	0.4309	female	Middle age	SD units	HIVEP3	cis	0.250555	1	333.651
cg03912703	1	45279349	rs201809150	1	45265239	0.3444	0.0478211	2.97024e-13	D	R	0.3617	female	Middle age	SD units	BTBD19	cis	0.051961	1	54.6993
cg03929796	3	52231840	rs11097787	4	103407342	-0.2588	0.0428646	7.82045e-10	T	C	0.3682	female	Middle age	SD units	ALAS1	trans	0.0371892	1	38.5484
cg03970900	1	222440048	rs983816	1	222446350	0.4743	0.0387286	8.74063e-35	G	A	0.3629	female	Middle age	SD units		cis	0.140778	1	163.516
cg03991871	5	368447	rs199905289	5	363454	-0.9979	0.116384	4.98991e-18	D	R	0.03428	female	Middle age	SD units	AHRR	cis	0.072321	1	77.8031
cg04017131	8	6419570	rs10108504	8	6422030	0.66213	0.0870538	1.41368e-14	C	T	0.07329	female	Middle age	SD units	ANGPT2	cis	0.0576337	2	30.4875
cg04017131	8	6419570	rs2442626	8	6374306	0.612292	0.100255	5.06486e-10	C	T	0.0461	female	Middle age	SD units	ANGPT2	cis	0.038007	2	19.6951
cg04019522	2	127852450	rs11692858	2	127867601	-0.579639	0.0772306	3.06439e-14	T	C	0.04965	female	Middle age	SD units	BIN1	cis	0.0561948	2	29.681
cg04019522	2	127852450	rs6709706	2	127844357	0.218	0.0351351	2.74137e-10	T	C	0.4285	female	Middle age	SD units	BIN1	cis	0.0391622	2	20.3181
cg04019636	1	201977390	rs2819360	1	201977254	-0.3782	0.0432768	1.17486e-18	T	C	0.445	female	Middle age	SD units		cis	0.0749731	1	80.8875
cg04144533	1	206681983	rs72752997	1	206682038	-0.4367	0.0448683	1.09102e-22	G	A	0.3676	female	Middle age	SD units	RASSF5	cis	0.0918431	1	100.929
cg04180046	7	45002736	rs10555925	7	45012258	-0.3922	0.0471604	4.53743e-17	D	R	0.26	female	Middle age	SD units	MYO1G	cis	0.0682607	1	73.1151
cg04209460	17	4711018	rs10852865	17	4707619	-0.8186	0.0517076	9.45894e-57	A	C	0.1643	female	Middle age	SD units	PLD2	cis	0.22323	1	286.808
cg04232972	16	30671644	rs72793353	16	30623514	-0.8271	0.100804	1.15228e-16	T	C	0.0461	female	Middle age	SD units		cis	0.0665422	1	71.1431
cg04263702	7	5528266	rs4559154	7	5530607	-0.512088	0.0490058	7.36214e-26	G	T	0.3126	female	Middle age	SD units	FBXL18	cis	0.104916	2	58.4308
cg04263702	7	5528266	rs10807949	7	5528375	-0.312207	0.0464211	8.74745e-12	T	C	0.4131	female	Middle age	SD units	FBXL18	cis	0.0456323	2	23.8354
cg04337534	11	65816809	rs577013	11	65832973	0.2179	0.0382489	6.10063e-09	C	T	0.477	female	Middle age	SD units	GAL3ST3	cis	0.0333187	1	34.3981
cg04396998	19	49376722	rs564196	19	49376582	0.6782	0.0586819	3.39296e-31	A	G	0.133	female	Middle age	SD units	PPP1R15A	cis	0.126524	1	144.561
cg04411044	1	36191660	rs75639682	1	36175044	-0.543729	0.0767001	6.75289e-13	C	T	0.05851	female	Middle age	SD units		cis	0.0504269	2	26.4727
cg04411044	1	36191660	rs67906703	1	36178590	0.714353	0.0775415	1.59265e-20	T	C	0.06206	female	Middle age	SD units		cis	0.0828218	2	45.0149
cg04506190	3	129323941	rs9837325	3	129315831	-0.3709	0.0566094	2.84009e-11	A	C	0.1885	female	Middle age	SD units	PLXND1	cis	0.043423	1	45.3034
cg04545963	14	35872393	rs72666636	14	35837014	-0.4716	0.0318879	8.58825e-50	T	G	0.2252	female	Middle age	SD units	NFKBIA	cis	0.197987	1	246.368
cg04666465	16	23520563	rs4967956	16	23489025	-0.8763	0.0463502	5.08178e-80	G	A	0.1909	female	Middle age	SD units	GGA2	cis	0.302085	1	431.974
cg04685387	10	34925640	rs12416511	10	34170579	-0.3319	0.0581126	5.6051e-09	C	T	0.1442	female	Middle age	SD units	PARD3	trans	0.0334784	1	34.5687
cg04806562	17	80316908	rs79159073	17	80284818	0.5095	0.0930136	2.1545e-08	G	A	0.05083	female	Middle age	SD units	TEX19	cis	0.0309394	1	31.8633
cg04816394	5	80529067	rs4704707	5	80533359	-0.4351	0.0478037	4.44221e-20	G	A	0.1915	female	Middle age	SD units	RNU5E	cis	0.0809551	1	87.91
cg04890576	17	73032613	rs58323152	17	73032140	0.9201	0.0877545	5.06619e-26	I	R	0.06028	female	Middle age	SD units		cis	0.10558	1	117.807
cg04907244	7	22894795	rs11983782	7	22893795	-0.5349	0.0376081	3.29771e-46	G	C	0.4492	female	Middle age	SD units	SNORD93	cis	0.18467	1	226.045
cg05122453	9	130532879	rs913990	9	130538720	0.3155	0.0410274	7.35824e-15	G	T	0.3345	female	Middle age	SD units	SH2D3C	cis	0.058847	1	62.4014
cg05183538	16	88536950	rs71394100	16	88534619	-0.1964	0.0356688	1.83314e-08	T	C	0.3115	female	Middle age	SD units	ZFPM1	cis	0.031244	1	32.1872
cg05204104	2	235403141	rs1464264	2	235199587	-0.2324	0.0351464	1.89151e-11	G	A	0.422	female	Middle age	SD units	ARL4C	cis	0.0441859	1	46.1361
cg05214460	10	111766841	rs12572438	10	111769236	0.5228	0.0592524	5.55789e-19	C	T	0.1288	female	Middle age	SD units	ADD3	cis	0.0763432	1	82.4878
cg05379350	17	27917157	rs62068577	17	27924878	-0.2854	0.0443869	6.38732e-11	G	T	0.4078	female	Middle age	SD units	GIT1	cis	0.041901	1	43.646
cg05542681	16	744328	rs11865690	16	740682	-0.6205	0.0499948	1.1347e-35	T	C	0.2187	female	Middle age	SD units	FBXL16	cis	0.144265	1	168.249
cg05593667	6	35490744	rs7755718	6	35489971	-1.141	0.0768909	4.08602e-50	G	A	0.05378	female	Middle age	SD units		cis	0.199175	1	248.214
cg05599106	19	12251511	rs113671908	19	12240965	0.5222	0.0642998	2.30543e-16	T	C	0.107	female	Middle age	SD units	ZNF20	cis	0.0652617	1	69.6785
cg05661533	5	1495043	rs72717531	5	1490019	0.2447	0.0414903	1.84224e-09	G	C	0.2104	female	Middle age	SD units	LPCAT1	cis	0.0355754	1	36.8139
cg05720226	7	116786597	rs10278192	7	116784638	0.3679	0.0369578	1.20392e-23	G	A	0.1767	female	Middle age	SD units	ST7	cis	0.0958078	1	105.748
cg05830220	16	87757033	rs35381489	16	87769041	0.345594	0.0589855	2.32873e-09	C	T	0.1743	female	Middle age	SD units	KLHDC4	cis	0.0351339	2	18.152
cg05830220	16	87757033	rs28367166	16	87755155	-0.364453	0.0435625	2.97519e-17	A	G	0.4498	female	Middle age	SD units	KLHDC4	cis	0.0690381	2	36.9677
cg05877788	17	27899874	rs565977	17	27898828	0.6556	0.040984	6.75864e-58	T	C	0.3014	female	Middle age	SD units	TP53I13	cis	0.227312	1	293.595
cg05886626	15	39873553	rs2618157	15	39844315	-0.5256	0.0718271	1.26246e-13	A	G	0.1087	female	Middle age	SD units	THBS1	cis	0.0535573	1	56.4749
cg05914034	7	5528179	rs4559154	7	5530607	-0.38682	0.0515663	3.15683e-14	G	T	0.3126	female	Middle age	SD units	FBXL18	cis	0.0561395	2	29.6501
cg05914034	7	5528179	rs10807949	7	5528375	-0.265952	0.0489319	2.73759e-08	T	C	0.4131	female	Middle age	SD units	FBXL18	cis	0.0304876	2	15.676
cg05987787	6	158448508	rs9456988	6	158448559	0.3094	0.0452541	4.04489e-12	G	C	0.4167	female	Middle age	SD units	SYNJ2	cis	0.0470777	1	49.3047
cg06065019	2	177356276	rs11695345	2	177361516	0.835	0.0477766	1.06927e-68	T	G	0.09693	female	Middle age	SD units		cis	0.264758	1	359.376
cg06193043	1	11908199	rs169158	1	11898228	-1.114	0.0524023	1.37236e-100	C	T	0.1229	female	Middle age	SD units	NPPA	cis	0.365139	1	573.998
cg06197751	3	153912866	rs399118	3	153927792	-0.4544	0.04269	9.28147e-27	G	A	0.3452	female	Middle age	SD units	SGEF	cis	0.108592	1	121.577
cg06283478	4	7649606	rs35828773	4	7638700	-0.2975	0.0435274	4.10651e-12	A	G	0.2796	female	Middle age	SD units	SORCS2	cis	0.0470494	1	49.2736
cg06321596	16	17562960	rs56399325	16	17562895	-0.4315	0.0465983	1.02213e-20	A	C	0.3079	female	Middle age	SD units	XYLT1	cis	0.0836278	1	91.0772
cg06382664	11	73098877	rs7131383	11	73071263	-0.4054	0.0468877	2.66252e-18	C	T	0.2116	female	Middle age	SD units	RELT	cis	0.0734736	1	79.1415
cg06418475	19	17008851	rs2608732	19	17008578	0.6109	0.0397557	1.37623e-53	G	C	0.4835	female	Middle age	SD units	CPAMD8	cis	0.211854	1	268.263
cg06433467	5	67730071	rs72759856	5	67730101	1.004	0.0818125	6.40549e-35	A	C	0.05201	female	Middle age	SD units		cis	0.14131	1	164.235
cg06435765	18	596713	rs7244330	18	592581	0.3803	0.0439126	2.3508e-18	T	C	0.2784	female	Middle age	SD units	CLUL1	cis	0.073702	1	79.407
cg06459104	18	5456880	rs11081195	18	5451640	0.63847	0.0363155	1.71555e-69	C	T	0.3918	female	Middle age	SD units	EPB41L3	cis	0.267441	2	181.991
cg06459104	18	5456880	rs112527405	18	5424367	1.38916	0.104515	1.2963e-40	C	A	0.03191	female	Middle age	SD units	EPB41L3	cis	0.163453	2	97.4021
cg06478823	16	20774873	rs35518073	16	20740257	0.7815	0.0671237	1.25012e-31	T	C	0.1194	female	Middle age	SD units	ACSM3	cis	0.128258	1	146.834
cg06522681	19	15121596	rs1476593	19	15026125	0.5376	0.0583977	1.69497e-20	A	G	0.1944	female	Middle age	SD units	CCDC105	cis	0.0827086	1	89.9857
cg06670463	4	103749966	rs200452753	4	103709110	-0.250027	0.0419774	1.29061e-09	D	R	0.4598	female	Middle age	SD units	UBE2D3	cis	0.0362458	2	18.7481
cg06670463	4	103749966	rs13117052	4	103749747	0.526572	0.0699184	2.51306e-14	C	G	0.09752	female	Middle age	SD units	UBE2D3	cis	0.0565639	2	29.8876
cg06791426	12	133135361	rs2875247	12	133129836	-0.6244	0.0403168	2.11236e-54	C	T	0.4586	female	Middle age	SD units	FBRSL1	cis	0.214797	1	273.009
cg06861736	22	20918809	rs165792	22	20910883	-0.2564	0.0376591	4.93288e-12	G	A	0.2796	female	Middle age	SD units	MED15	cis	0.0467059	1	48.8962
cg06880612	2	102759576	rs2310185	2	102742168	-0.2125	0.037789	9.36595e-09	C	T	0.2866	female	Middle age	SD units		cis	0.0325104	1	33.5357
cg06935361	13	32964454	rs11291838	13	32971706	-0.2613	0.0322982	2.97757e-16	D	R	0.4622	female	Middle age	SD units	BRCA2	cis	0.064789	1	69.1389
cg06951627	6	26196580	rs112751982	6	26191958	0.4179	0.0464674	1.19854e-19	T	C	0.1318	female	Middle age	SD units		cis	0.0791458	1	85.7763
cg06968912	17	40573643	rs113366589	17	40516616	-0.3273	0.055226	1.54675e-09	G	T	0.09752	female	Middle age	SD units	PTRF	cis	0.0359048	1	37.1674
cg07027613	12	7260608	rs3782925	12	7262024	0.3045	0.0402925	2.05867e-14	T	C	0.331	female	Middle age	SD units	C1RL	cis	0.0569349	1	60.2514
cg07029024	11	65249342	rs12807143	11	65249731	0.299036	0.0493281	6.71419e-10	A	G	0.1389	female	Middle age	SD units		cis	0.0374764	2	19.4094
cg07029024	11	65249342	rs34582634	11	65220206	-0.356116	0.0410483	2.05787e-18	A	G	0.195	female	Middle age	SD units		cis	0.073946	2	39.8055
cg07090714	6	6857062	rs12200128	6	6857183	0.501581	0.0593799	1.49465e-17	G	T	0.08688	female	Middle age	SD units		cis	0.070305	2	37.6973
cg07090714	6	6857062	rs17142630	6	6857640	-0.484578	0.0464919	9.75236e-26	G	A	0.1413	female	Middle age	SD units		cis	0.104416	2	58.1197
cg07180646	1	15481541	rs941456	1	15471731	-0.632524	0.0774195	1.5408e-16	T	C	0.0526	female	Middle age	SD units	TMEM51	cis	0.0660059	2	35.2293
cg07180646	1	15481541	rs71000372	1	15488007	0.582787	0.0478725	2.14475e-34	I	R	0.1608	female	Middle age	SD units	TMEM51	cis	0.139241	2	80.6398
cg07202214	11	76381081	rs4945097	11	76368553	0.2713	0.0450129	8.34325e-10	G	A	0.5	female	Middle age	SD units	LRRC32	cis	0.0370674	1	38.4173
cg07207043	6	7051497	rs7769136	6	7052225	1.043	0.0520209	1.01633e-89	T	C	0.1413	female	Middle age	SD units		cis	0.332558	1	497.262
cg07277038	3	196373543	rs4916532	3	196373561	0.450773	0.0623159	2.35046e-13	A	G	0.1755	female	Middle age	SD units	LRRC33	cis	0.0523979	3	18.358
cg07277038	3	196373543	rs34282171	3	196374894	-0.692016	0.0598843	3.44683e-31	G	A	0.09397	female	Middle age	SD units	LRRC33	cis	0.126496	3	48.0786
cg07277038	3	196373543	rs74626344	3	196375351	0.506402	0.0865964	2.48995e-09	T	C	0.08215	female	Middle age	SD units	LRRC33	cis	0.0350077	3	12.0442
cg07278634	5	1962554	rs7737970	5	1937863	0.316507	0.0390673	2.71227e-16	C	G	0.4214	female	Middle age	SD units		cis	0.0649615	2	34.6331
cg07278634	5	1962554	rs901506	5	1959880	-0.380661	0.0453465	2.33953e-17	G	A	0.2553	female	Middle age	SD units		cis	0.0694806	2	37.2223
cg07383757	11	3647654	rs72852291	11	3645520	-0.3336	0.0517078	5.53251e-11	C	T	0.1247	female	Middle age	SD units	TRPC2	cis	0.0421709	1	43.9395
cg07421287	1	111218287	rs2640487	1	111206885	0.3282	0.0394687	4.56999e-17	T	C	0.477	female	Middle age	SD units	KCNA3	cis	0.0682475	1	73.0999
cg07450086	3	150320765	rs114662645	3	150316713	0.6328	0.0537186	2.4776e-32	A	G	0.1684	female	Middle age	SD units	SELT	cis	0.131062	1	150.528
cg07502868	16	979898	rs72769410	16	997454	-0.6537	0.0766159	7.18123e-18	T	C	0.07683	female	Middle age	SD units	LMF1	cis	0.0716524	1	77.0283
cg07506795	16	71523560	rs139506738	16	71550454	-0.6324	0.050563	3.41031e-36	D	R	0.1336	female	Middle age	SD units	ZNF19	cis	0.146312	1	171.045
cg07520810	10	63809149	rs4948499	10	63825807	0.2451	0.0368237	1.40653e-11	G	A	0.4297	female	Middle age	SD units	ARID5B	cis	0.0447417	1	46.7436
cg07572233	1	234689565	rs6660731	1	234688888	-1.112	0.154286	2.85182e-13	A	G	0.01478	female	Middle age	SD units		cis	0.052037	1	54.7837
cg07602659	17	80844196	rs4986117	17	80809105	0.352891	0.047345	4.54098e-14	G	T	0.2577	female	Middle age	SD units	TBCD	cis	0.0554627	2	29.2716
cg07602659	17	80844196	rs8067926	17	80838588	-0.242828	0.0419803	3.64009e-09	A	G	0.477	female	Middle age	SD units	TBCD	cis	0.0342921	2	17.7016
cg07751331	2	26205865	rs150796400	2	26205861	-0.7608	0.0670873	4.13638e-30	D	R	0.07683	female	Middle age	SD units	KIF3C	cis	0.122166	1	138.89
cg07827420	17	75371764	rs71160227	17	75334509	0.2587	0.0351252	8.85139e-14	D	R	0.4781	female	Middle age	SD units	2009-09-01	cis	0.0542193	1	57.2129
cg07839313	19	17514600	rs12609479	19	17516628	-0.3361	0.0569499	1.79914e-09	G	A	0.1667	female	Middle age	SD units	BST2	cis	0.03562	1	36.8618
cg07941108	14	90741814	rs58363992	14	90766361	0.2943	0.0400752	1.03886e-13	C	T	0.2884	female	Middle age	SD units		cis	0.0539208	1	56.88
cg08035323	2	9843525	rs11674642	2	9844069	0.2591	0.041499	2.13906e-10	C	G	0.3298	female	Middle age	SD units		cis	0.0396289	1	41.1816
cg08097581	19	15528589	rs10419500	19	15486404	-0.6244	0.0465161	2.20767e-41	C	G	0.2524	female	Middle age	SD units	AKAP8L	cis	0.1664	1	199.217
cg08176694	12	123519157	rs146903396	12	123411870	0.854351	0.111403	8.66443e-15	T	C	0.03369	female	Middle age	SD units	PITPNM2	cis	0.0585435	2	30.9987
cg08176694	12	123519157	rs4148856	12	123450765	0.29378	0.0473641	2.77703e-10	G	C	0.2122	female	Middle age	SD units	PITPNM2	cis	0.0391379	2	20.3049
cg08305533	22	32007224	rs5998074	22	32054026	-0.4208	0.0658896	8.48941e-11	C	A	0.09397	female	Middle age	SD units	SFI1	cis	0.0413664	1	43.0651
cg08384239	2	160041968	rs2288105	2	159992699	0.9259	0.0798425	2.14446e-31	T	C	0.08097	female	Middle age	SD units	TANC1	cis	0.127321	1	145.605
cg08397758	10	100174853	rs7091677	10	100167553	0.3825	0.0475956	4.62359e-16	A	G	0.2358	female	Middle age	SD units	PYROXD2	cis	0.0639754	1	68.2113
cg08458637	1	231747906	rs2356384	1	231743681	0.3088	0.0335008	1.51774e-20	G	A	0.3345	female	Middle age	SD units	TSNAX-DISC1	cis	0.0829094	1	90.2239
cg08472795	2	129067253	rs13014434	2	129062842	0.417	0.0509142	1.30342e-16	C	A	0.1968	female	Middle age	SD units	HS6ST1	cis	0.0663147	1	70.8827
cg08479476	2	70313163	rs4852428	2	70298396	0.9165	0.0884504	1.85076e-25	G	A	0.05792	female	Middle age	SD units	PCBP1	cis	0.103275	1	114.938
cg08548559	22	31686097	rs11380792	22	31613246	0.510863	0.0354277	1.93985e-47	I	R	0.4947	female	Middle age	SD units	PIK3IP1	cis	0.189266	2	116.375
cg08548559	22	31686097	rs184177404	4	103436264	-0.211275	0.038549	2.11833e-08	T	A	0.3475	female	Middle age	SD units	PIK3IP1	trans	0.0309713	2	15.9326
cg08712631	7	1960676	rs56137415	7	1899322	-0.8613	0.10497	1.15095e-16	T	C	0.04314	female	Middle age	SD units	MAD1L1	cis	0.0665443	1	71.1456
cg08787968	11	32451777	rs12293603	11	32446701	0.4067	0.0535061	1.46927e-14	A	C	0.2228	female	Middle age	SD units	WT1	cis	0.057562	1	60.9557
cg08858540	5	346238	rs71906665	5	345626	0.4707	0.043656	2.09309e-27	D	R	0.2736	female	Middle age	SD units	AHRR	cis	0.111228	1	124.897
cg08867399	2	129077561	rs141232401	2	129060427	-0.703976	0.130497	3.43411e-08	T	C	0.02896	female	Middle age	SD units	HS6ST1	cis	0.03006	3	10.2892
cg08867399	2	129077561	rs6761320	2	129050354	-0.328057	0.0469451	1.39325e-12	T	C	0.422	female	Middle age	SD units	HS6ST1	cis	0.0490727	3	17.1329
cg08867399	2	129077561	rs67592012	2	129070028	-0.401685	0.0525974	1.11198e-14	T	C	0.2861	female	Middle age	SD units	HS6ST1	cis	0.0580799	3	20.4715
cg09006487	3	72424982	rs11717301	3	72397284	0.3477	0.0478421	1.82892e-13	A	C	0.2524	female	Middle age	SD units	RYBP	cis	0.052866	1	55.7052
cg09056317	19	36607008	rs199646187	19	36606379	0.4225	0.0613095	2.76499e-12	I	R	0.1087	female	Middle age	SD units	TBCB	cis	0.0477901	1	50.0882
cg09069072	1	15482753	rs6659540	1	15482697	0.8815	0.0549735	3.63856e-58	T	C	0.1643	female	Middle age	SD units	TMEM51	cis	0.228267	1	295.193
cg09099830	16	30485485	rs7196129	16	30471109	-0.3241	0.0389865	4.66071e-17	T	C	0.4728	female	Middle age	SD units	ITGAL	cis	0.0682113	1	73.0583
cg09206294	15	42072687	rs8025614	15	42142912	0.2479	0.0428055	3.49186e-09	G	A	0.4604	female	Middle age	SD units	MAPKBP1	cis	0.0343704	1	35.5226
cg09307264	17	4902281	rs76101349	17	4902473	-0.7456	0.0792185	2.43512e-21	T	C	0.07151	female	Middle age	SD units	INCA1	cis	0.0862307	1	94.1794
cg09338136	5	344057	rs150579152	5	397161	0.5877	0.0768979	1.06439e-14	C	T	0.09811	female	Middle age	SD units	AHRR	cis	0.0581612	1	61.6293
cg09447622	6	35108605	rs13196771	6	35109838	-0.3852	0.0623647	3.2755e-10	T	C	0.1525	female	Middle age	SD units	TCP11	cis	0.0388273	1	40.315
cg09479241	17	27052676	rs9890687	17	26928363	0.56333	0.0648969	1.97224e-18	G	A	0.09397	female	Middle age	SD units	TLCD1	cis	0.0740239	2	39.8508
cg09479241	17	27052676	rs7218743	17	27219548	0.353016	0.0429253	9.84481e-17	T	C	0.2612	female	Middle age	SD units	TLCD1	cis	0.0668326	2	35.7021
cg09611599	11	20382497	rs3808988	11	20384377	-1.177	0.0490662	1.8557e-127	C	T	0.1217	female	Middle age	SD units		cis	0.439037	1	781.082
cg09635954	7	29605624	rs73090506	7	29603199	0.422895	0.046434	4.21714e-20	G	A	0.302	female	Middle age	SD units	PRR15	cis	0.0810498	2	43.9668
cg09635954	7	29605624	rs62457133	7	29600423	-0.512477	0.0579949	4.93453e-19	T	C	0.1543	female	Middle age	SD units	PRR15	cis	0.0765607	2	41.3298
cg09639152	3	45078075	rs78755722	3	45032222	-1.381	0.122631	1.01746e-29	T	C	0.03132	female	Middle age	SD units		cis	0.120593	1	136.856
cg09658497	7	2847517	rs7790322	7	2830498	-0.4862	0.0417955	1.40317e-31	T	C	0.4072	female	Middle age	SD units	GNA12	cis	0.128058	1	146.571
cg09701700	10	104194843	rs1536309	10	104195202	-0.5096	0.0438826	1.77385e-31	G	A	0.3706	female	Middle age	SD units	MIR146B	cis	0.127651	1	146.037
cg09735822	12	133015059	rs11613876	12	133014486	0.3691	0.041066	1.25921e-19	G	A	0.49	female	Middle age	SD units		cis	0.0790557	1	85.6703
cg09935388	1	92947588	rs115427247	1	92878407	-0.7447	0.1273	2.45828e-09	T	C	0.02837	female	Middle age	SD units	GFI1	cis	0.0350319	1	36.231
cg09938479	1	178455912	rs114168682	1	178456014	-1.321	0.166651	1.12472e-15	T	C	0.01773	female	Middle age	SD units		cis	0.0623303	1	66.3407
cg10012512	7	157224041	rs11983032	7	157223543	-0.3584	0.0418422	5.3798e-18	G	A	0.4498	female	Middle age	SD units		cis	0.0721828	1	77.643
cg10130088	11	122138618	rs77062901	11	122127334	0.3502	0.0471293	5.40415e-14	A	G	0.12	female	Middle age	SD units		cis	0.0551386	1	58.2395
cg10180092	3	171002363	rs902953	3	170988345	-0.628492	0.0391279	2.33681e-58	C	T	0.4651	female	Middle age	SD units	TNIK	cis	0.228949	2	148.02
cg10180092	3	171002363	rs7616996	3	170991408	-0.265748	0.0459631	3.6961e-09	T	C	0.2695	female	Middle age	SD units	TNIK	cis	0.0342633	2	17.6862
cg10255761	3	49210029	rs4955427	3	49260646	-0.3254	0.039	3.60355e-17	T	C	0.2796	female	Middle age	SD units	KLHDC8B	cis	0.0686852	1	73.6033
cg10381071	15	70391035	rs661046	15	70379247	-0.5572	0.047005	1.02507e-32	G	T	0.25	female	Middle age	SD units	TLE3	cis	0.132587	1	152.548
cg10403394	15	63349192	rs7170462	15	63345622	0.680648	0.0458701	4.12242e-50	A	G	0.2039	female	Middle age	SD units	TPM1	cis	0.19916	2	123.972
cg10403394	15	63349192	rs28645615	15	63348601	-0.434993	0.0534505	2.00542e-16	T	C	0.1424	female	Middle age	SD units	TPM1	cis	0.0655192	2	34.9513
cg10453071	16	57513414	rs72788084	16	57512664	0.513861	0.091766	1.07369e-08	A	G	0.05615	female	Middle age	SD units	DOK4	cis	0.0322528	2	16.6139
cg10453071	16	57513414	rs4784819	16	57571090	0.259819	0.0454467	5.42108e-09	A	C	0.4119	female	Middle age	SD units	DOK4	cis	0.0335413	2	17.3006
cg10585661	3	184056618	rs2178403	3	184039666	-0.481599	0.0530048	5.13974e-20	A	G	0.2595	female	Middle age	SD units	FAM131A	cis	0.0806894	2	43.7542
cg10585661	3	184056618	rs9845144	3	184056716	0.376791	0.0496799	1.67046e-14	A	G	0.2831	female	Middle age	SD units	FAM131A	cis	0.0573234	2	30.3134
cg10590964	2	202929157	rs13397682	2	202948195	0.406192	0.0404964	5.60799e-24	T	C	0.2482	female	Middle age	SD units		cis	0.0971783	2	53.6578
cg10590964	2	202929157	rs6722274	2	202927048	-0.316444	0.0396871	7.71382e-16	T	C	0.2683	female	Middle age	SD units		cis	0.0630285	2	33.5332
cg10672416	12	123718706	rs1790104	12	123709409	-0.3263	0.0421322	4.79176e-15	C	T	0.2884	female	Middle age	SD units	C12orf65	cis	0.0596433	1	63.2994
cg10696445	11	1314859	rs3793970	11	1318897	0.3494	0.0456485	9.73024e-15	C	T	0.2671	female	Middle age	SD units	TOLLIP	cis	0.0583279	1	61.8169
cg10717312	2	241976244	rs6437222	2	241920808	-0.446028	0.0747568	1.21283e-09	T	C	0.08806	female	Middle age	SD units	SNED1	cis	0.0363629	2	18.8109
cg10717312	2	241976244	rs7560898	2	241977665	-0.449144	0.0432052	1.29822e-25	A	G	0.4947	female	Middle age	SD units	SNED1	cis	0.103906	2	57.8034
cg10750959	6	36107350	rs851007	6	36064036	0.2356	0.0427637	1.8008e-08	G	A	0.4704	female	Middle age	SD units	MAPK13	cis	0.0312776	1	32.2229
cg10835286	2	66657913	rs62143990	2	66659779	-0.6746	0.0409513	2.85621e-61	A	G	0.3126	female	Middle age	SD units		cis	0.239208	1	313.791
cg10843276	4	726697	rs5024302	4	725948	-0.552	0.0358888	1.10036e-53	A	G	0.3853	female	Middle age	SD units	PCGF3	cis	0.212206	1	268.828
cg10843343	12	53298027	rs10735847	12	53305606	-0.3604	0.0419689	4.45177e-18	C	G	0.331	female	Middle age	SD units	KRT8	cis	0.0725305	1	78.0461
cg10858677	15	49356663	rs28802894	15	49362316	0.3513	0.0492151	4.73308e-13	A	C	0.2275	female	Middle age	SD units		cis	0.0510909	1	53.7341
cg10959726	17	6917614	rs3180517	17	6917850	-0.3542	0.0640687	1.61545e-08	A	C	0.1442	female	Middle age	SD units	C17orf49	cis	0.0314824	1	32.4408
cg11014740	2	129079223	rs12469358	2	129045584	-0.368	0.0538801	4.24641e-12	C	T	0.1767	female	Middle age	SD units		cis	0.0469866	1	49.2046
cg11066209	7	2282252	rs1108036	7	2263354	0.4287	0.042695	5.03317e-24	A	G	0.3162	female	Middle age	SD units	FTSJ2	cis	0.0973722	1	107.661
cg11095027	11	1297066	rs55693520	11	1272800	-1.167	0.138966	2.27544e-17	T	C	0.02128	female	Middle age	SD units	TOLLIP	cis	0.0695317	1	74.5782
cg11105358	5	176758052	rs4397143	5	176777022	-0.7217	0.0400694	7.94714e-73	C	A	0.3251	female	Middle age	SD units		cis	0.278593	1	385.408
cg11130692	8	141643919	rs3735805	8	141577522	-0.3162	0.049597	9.12551e-11	T	C	0.1383	female	Middle age	SD units	EIF2C2	cis	0.0412306	1	42.9176
cg11146034	12	96590670	rs2300554	12	96617024	0.4123	0.0462143	2.30049e-19	A	G	0.3942	female	Middle age	SD units	ELK3	cis	0.0779555	1	84.3773
cg11152384	11	68934300	rs4647983	4	103446417	-0.3103	0.0481067	5.5835e-11	D	R	0.3203	female	Middle age	SD units		trans	0.0421536	1	43.9208
cg11212234	5	74353351	rs10040209	5	74353535	0.6928	0.0491812	2.29296e-45	A	G	0.2139	female	Middle age	SD units		cis	0.18151	1	221.319
cg11229399	1	228689056	rs1925714	1	228703289	0.6134	0.05342	8.06887e-31	A	G	0.1726	female	Middle age	SD units		cis	0.125017	1	142.593
cg11305121	2	121011590	rs62168280	2	121036385	-0.2957	0.0369862	6.48547e-16	T	G	0.3387	female	Middle age	SD units	RALB	cis	0.0633495	1	67.4988
cg11323506	5	80529135	rs17294956	5	80540556	-0.3887	0.043097	9.47363e-20	G	C	0.2488	female	Middle age	SD units	RNU5E	cis	0.0795748	1	86.2815
cg11405655	1	999599	rs3934834	1	1005806	0.4832	0.0590869	1.4455e-16	T	C	0.146	female	Middle age	SD units		cis	0.0661238	1	70.6641
cg11461808	7	1126579	rs3808351	7	1126659	-0.3538	0.0407559	1.96226e-18	A	G	0.3369	female	Middle age	SD units	GPER	cis	0.0740332	1	79.7924
cg11527913	1	230410329	rs12091838	1	230410162	0.4564	0.057302	8.27311e-16	T	C	0.1501	female	Middle age	SD units	GALNT2	cis	0.0628989	1	66.9865
cg11530213	8	42037966	rs4615558	8	42006818	0.5664	0.0344994	7.1459e-61	A	G	0.4007	female	Middle age	SD units	PLAT	cis	0.237813	1	311.39
cg11601297	19	41224147	rs3745213	19	41248009	0.495	0.0525841	2.3995e-21	T	C	0.1353	female	Middle age	SD units	ITPKC	cis	0.0862574	1	94.2113
cg11660018	11	86510915	rs36061072	11	86493470	-0.3525	0.0517638	4.88725e-12	A	C	0.2086	female	Middle age	SD units	PRSS23	cis	0.0467233	1	48.9153
cg11666770	19	42430910	rs1125673	16	68901772	-0.3112	0.0454749	3.86867e-12	T	C	0.3978	female	Middle age	SD units		trans	0.0471611	1	49.3964
cg11674448	1	41711766	rs112815259	1	41435372	-0.753	0.112246	9.83296e-12	G	C	0.03369	female	Middle age	SD units		trans	0.045413	1	47.4783
cg11735008	1	42380309	rs145123565	1	42370316	0.307	0.0276416	5.83654e-29	D	R	0.4314	female	Middle age	SD units	HIVEP3	cis	0.117532	1	132.919
cg11827514	8	143125722	rs6993344	8	143126970	0.619	0.0407421	1.96404e-52	T	C	0.3948	female	Middle age	SD units		cis	0.207661	1	261.561
cg11902777	5	368843	rs11749415	5	359522	0.461	0.074146	2.52632e-10	A	T	0.1076	female	Middle age	SD units	AHRR	cis	0.0393159	1	40.8431
cg12275060	1	45279329	rs932691	1	45323887	0.3564	0.048812	1.42299e-13	C	A	0.3617	female	Middle age	SD units	BTBD19	cis	0.0533341	1	56.2262
cg12289251	10	18689471	rs76077446	10	18497253	-0.7635	0.0997027	9.4596e-15	A	T	0.05024	female	Middle age	SD units	CACNB2	cis	0.0583804	1	61.8759
cg12421513	1	25599066	rs2982358	1	25745204	0.3268	0.039084	3.09664e-17	G	T	0.4551	female	Middle age	SD units	RHD	cis	0.0689644	1	73.9247
cg12504098	7	38298908	rs2534599	7	38278883	-0.327172	0.0503499	4.07073e-11	C	G	0.1956	female	Middle age	SD units		cis	0.0427472	2	22.2611
cg12504098	7	38298908	rs2009434	7	38282166	0.313601	0.0494465	1.13228e-10	G	T	0.2069	female	Middle age	SD units		cis	0.0408251	2	21.2175
cg12616487	11	62379063	rs12808829	11	62378660	-0.27	0.0390355	2.31018e-12	A	G	0.3493	female	Middle age	SD units	ROM1	cis	0.0481265	1	50.4586
cg12619504	5	179232533	rs76360119	5	179183793	1.436	0.131278	3.76831e-28	A	G	0.02128	female	Middle age	SD units	SQSTM1	cis	0.114252	1	128.732
cg12803068	7	45002919	rs61087358	7	45017743	-0.4054	0.051127	1.10212e-15	A	G	0.2098	female	Middle age	SD units	MYO1G	cis	0.0623679	1	66.3834
cg12806681	5	368394	rs201377783	5	335547	-1.107	0.120721	2.36651e-20	D	R	0.03251	female	Middle age	SD units	AHRR	cis	0.0821015	1	89.2662
cg12828729	5	134823969	rs6871223	5	134821336	0.652	0.0717426	5.04159e-20	T	C	0.09752	female	Middle age	SD units		cis	0.0807246	1	87.6376
cg13039251	5	32018601	rs62360842	5	31847718	0.5345	0.0584168	2.85303e-20	G	A	0.1217	female	Middle age	SD units	PDZD2	cis	0.0817613	1	88.8633
cg13057898	1	3703894	rs6667255	1	3711689	0.6304	0.0454246	4.30841e-44	C	T	0.2565	female	Middle age	SD units	LRRC47	cis	0.176707	1	214.206
cg13142374	3	58026831	rs9311663	3	58026373	0.4101	0.0522103	2.00249e-15	C	T	0.08511	female	Middle age	SD units	FLNB	cis	0.0612616	1	65.1289
cg13185177	3	194119885	rs7434119	3	194166825	0.2837	0.0415825	4.47087e-12	C	T	0.1631	female	Middle age	SD units	GP5	cis	0.0468901	1	49.0986
cg13257421	2	9987440	rs79642340	2	9985601	-0.733865	0.0584062	1.64751e-36	G	A	0.07742	female	Middle age	SD units	TAF1B	cis	0.147549	2	86.284
cg13257421	2	9987440	rs6432044	2	10041284	0.269469	0.032877	1.23973e-16	A	C	0.4178	female	Middle age	SD units	TAF1B	cis	0.0664072	2	35.4587
cg13443605	17	14207036	rs1052686	17	14207430	-0.3337	0.0569602	2.33564e-09	C	G	0.2275	female	Middle age	SD units	HS3ST3B1	cis	0.0351283	1	36.3344
cg13452162	13	96204518	rs946228	13	96133018	0.3167	0.0412421	8.01334e-15	A	G	0.4374	female	Middle age	SD units	CLDN10	cis	0.0586886	1	62.223
cg13561409	19	3677220	rs148143992	19	3676155	-0.4141	0.0417868	1.88669e-23	I	R	0.2045	female	Middle age	SD units	PIP5K1C	cis	0.095001	1	104.764
cg13708645	12	121974305	rs60370741	12	121966676	0.4698	0.0407288	4.40216e-31	C	T	0.4864	female	Middle age	SD units	KDM2B	cis	0.126071	1	143.969
cg13782866	1	231761845	rs58403453	1	231813438	0.5519	0.0417077	2.84548e-40	T	C	0.3392	female	Middle age	SD units	TSNAX-DISC1	cis	0.162141	1	193.131
cg13809441	6	6737631	rs1294416	6	6741327	0.4669	0.0408742	1.60747e-30	G	A	0.4923	female	Middle age	SD units		cis	0.123816	1	141.03
cg13914531	7	128579876	rs113478424	7	128575797	-0.2217	0.0291402	1.39144e-14	D	R	0.4403	female	Middle age	SD units	IRF5	cis	0.0576632	1	61.0694
cg13935577	12	107974897	rs1991310	12	107722780	-0.4642	0.0458586	2.19732e-24	A	G	0.4622	female	Middle age	SD units	BTBD11	trans	0.0988566	1	109.482
cg13985198	1	45242073	rs116807928	1	45282250	0.4979	0.0538485	1.16193e-20	T	C	0.1909	female	Middle age	SD units	SNORD46	cis	0.0833949	1	90.8004
cg13985437	11	76381044	rs4945097	11	76368553	0.2637	0.048188	2.22091e-08	G	A	0.5	female	Middle age	SD units	LRRC32	cis	0.0308821	1	31.8025
cg14016875	17	14206981	rs9904251	17	14193662	-0.4516	0.0466185	1.71e-22	G	T	0.2429	female	Middle age	SD units	HS3ST3B1	cis	0.0910329	1	99.9495
cg14120896	19	56086441	rs1053817	19	56089219	0.4682	0.0689214	5.48177e-12	T	C	0.1194	female	Middle age	SD units		cis	0.0465082	1	48.6792
cg14174221	21	43835592	rs35500161	21	43835492	0.4565	0.0322204	7.22488e-46	C	T	0.331	female	Middle age	SD units	UBASH3A	cis	0.183394	1	224.131
cg14194983	1	11908298	rs169158	1	11898228	-1.017	0.0608487	5.21878e-63	C	T	0.1229	female	Middle age	SD units	NPPA	cis	0.245265	1	324.319
cg14222656	22	24820518	rs11704811	22	24833164	-0.69	0.0847432	1.94007e-16	T	C	0.06974	female	Middle age	SD units		cis	0.0655804	1	70.0427
cg14242895	11	118393450	rs3132786	11	118365956	0.3279	0.0339562	2.3055e-22	C	T	0.1927	female	Middle age	SD units	MLL	cis	0.0904938	1	99.2987
cg14295611	9	136876366	rs443876	9	136898922	0.2531	0.0418076	7.06776e-10	G	T	0.367	female	Middle age	SD units		cis	0.0373798	1	38.7536
cg14316231	8	41895100	rs11786808	8	41893079	-0.2249	0.0409743	2.02329e-08	C	T	0.3806	female	Middle age	SD units	MYST3	cis	0.0310579	1	31.9893
cg14330293	17	1374051	rs4411554	17	1319765	-0.2346	0.0431606	2.7319e-08	C	G	0.2961	female	Middle age	SD units	MYO1C	cis	0.0304915	1	31.3876
cg14357089	10	18550033	rs73595550	10	18503690	-0.8983	0.100595	2.13308e-19	C	T	0.04846	female	Middle age	SD units	CACNB2	cis	0.0780935	1	84.5393
cg14391586	20	62681296	rs816943	20	62676009	0.5708	0.0392834	3.89379e-48	G	A	0.4805	female	Middle age	SD units	SOX18	cis	0.191859	1	236.933
cg14391923	8	140583084	rs11781301	8	140586695	-0.580564	0.0424463	6.90721e-43	T	C	0.2086	female	Middle age	SD units		cis	0.172139	2	103.654
cg14391923	8	140583084	rs2615413	8	140590799	0.429273	0.0371069	2.97357e-31	T	C	0.3245	female	Middle age	SD units		cis	0.126753	2	72.3581
cg14459011	4	103998497	rs12500173	4	103997683	0.3748	0.0642271	2.68084e-09	C	G	0.1052	female	Middle age	SD units	NHEDC2	cis	0.0348685	1	36.056
cg14550518	3	21792938	rs7634827	3	21792882	0.3735	0.050952	1.14708e-13	A	G	0.3227	female	Middle age	SD units	ZNF385D	cis	0.0537361	1	56.674
cg14602222	12	1025663	rs79338718	12	986416	-0.334229	0.0567429	1.92827e-09	A	C	0.1667	female	Middle age	SD units	RAD52	cis	0.0354894	2	18.3424
cg14602222	12	1025663	rs10744729	12	1024594	0.454951	0.0432542	3.56589e-26	T	G	0.4462	female	Middle age	SD units	RAD52	cis	0.106204	2	59.2337
cg14624381	9	132222201	rs10988389	9	132218041	0.428	0.0399235	4.07838e-27	T	C	0.3487	female	Middle age	SD units		cis	0.110048	1	123.409
cg14656441	1	39500070	rs12567986	1	39493618	-0.4	0.0379361	2.70611e-26	C	T	0.3079	female	Middle age	SD units	NDUFS5	cis	0.106694	1	119.199
cg14841514	10	80866619	rs946009	10	80864094	-0.2559	0.0421586	6.39833e-10	T	C	0.4515	female	Middle age	SD units	ZMIZ1	cis	0.0375671	1	38.9554
cg14880079	3	194120150	rs1466733	3	194120998	0.2519	0.035922	1.17125e-12	G	A	0.2411	female	Middle age	SD units	GP5	cis	0.0493974	1	51.8603
cg14975410	3	171180070	rs11359318	3	171198700	-0.4935	0.0545721	7.61576e-20	D	R	0.1702	female	Middle age	SD units		cis	0.0799728	1	86.7506
cg15029032	15	86294644	rs3743326	15	86289879	-0.912117	0.0745853	1.08567e-34	C	G	0.08806	female	Middle age	SD units		cis	0.140407	2	81.4256
cg15029032	15	86294644	rs11632436	15	86295286	-0.301211	0.0414678	1.88277e-13	G	C	0.4953	female	Middle age	SD units		cis	0.0528119	2	27.7946
cg15059065	19	17354961	rs891202	19	17338033	0.298679	0.0469079	9.61606e-11	T	C	0.3777	female	Middle age	SD units	NR2F6	cis	0.0411322	2	21.384
cg15059065	19	17354961	rs74182298	19	17346953	-0.4563	0.0462615	2.99611e-23	G	A	0.3002	female	Middle age	SD units	NR2F6	cis	0.0941697	2	51.8238
cg15059804	1	33766318	rs4653002	1	33770526	0.5508	0.0394627	1.41621e-44	C	T	0.4261	female	Middle age	SD units	ZNF362	cis	0.178532	1	216.899
cg15084803	3	14160960	rs2607742	3	14151478	-0.7061	0.0588395	1.76684e-33	A	G	0.1336	female	Middle age	SD units	CHCHD4	cis	0.135618	1	156.583
cg15089077	1	55246867	rs10888879	1	55243590	-1.342	0.122428	2.92317e-28	T	G	0.03369	female	Middle age	SD units	TTC22	cis	0.1147	1	129.301
cg15122985	20	62688329	rs816956	20	62689037	0.3067	0.043507	8.98145e-13	G	C	0.4238	female	Middle age	SD units	TCEA2	cis	0.0498938	1	52.4089
cg15130459	5	40834228	rs41271051	5	40834735	-0.938	0.146467	7.55985e-11	C	T	0.02128	female	Middle age	SD units	SNORD72	cis	0.0415843	1	43.3018
cg15233611	12	122244660	rs1168666	12	122243905	-0.2979	0.0449922	1.78211e-11	C	T	0.1832	female	Middle age	SD units	SETD1B	cis	0.0442977	1	46.2582
cg15331301	6	150381200	rs12202737	6	150387746	0.2852	0.0367268	4.06775e-15	T	C	0.2796	female	Middle age	SD units		cis	0.0599473	1	63.6426
cg15339249	4	36282498	rs11724949	4	36299128	0.3242	0.0490761	1.9733e-11	T	C	0.2323	female	Middle age	SD units	DTHD1	cis	0.0441065	1	46.0493
cg15417641	3	53700141	rs260463	19	58774581	-0.3105	0.0428419	2.12143e-13	G	C	0.4173	female	Middle age	SD units	CACNA1D	trans	0.0525892	1	55.3973
cg15474579	6	36645812	rs762624	6	36645588	-0.3829	0.0405755	1.9229e-21	C	A	0.2423	female	Middle age	SD units	CDKN1A	cis	0.0866586	1	94.6911
cg15570293	19	2327692	rs148145895	19	2325419	0.856	0.0331381	1.97378e-147	D	R	0.4066	female	Middle age	SD units	LSM7	cis	0.48835	1	952.553
cg15578140	7	147718109	rs10266911	7	147715709	-0.2726	0.0416333	2.92259e-11	C	T	0.3091	female	Middle age	SD units	MIR548F3	cis	0.0433693	1	45.2448
cg15626881	7	33923464	rs140931098	7	33916333	1.22	0.203636	1.04219e-09	C	G	0.01241	female	Middle age	SD units		cis	0.0366484	1	37.9666
cg15693483	7	1102177	rs77868187	7	1093968	0.9989	0.0458848	2.24568e-105	C	A	0.1507	female	Middle age	SD units	C7orf50	cis	0.378978	1	609.029
cg15693572	3	22412385	rs7649867	3	22401148	-0.4145	0.0472503	8.74247e-19	C	G	0.3162	female	Middle age	SD units		cis	0.0755142	1	81.5191
cg15787744	6	44234175	rs730775	6	44232074	0.3899	0.03599	1.19351e-27	G	A	0.4161	female	Middle age	SD units	NFKBIE	cis	0.11222	1	126.152
cg15903032	10	101297605	rs4590800	10	101301093	0.3167	0.051298	3.33499e-10	A	C	0.2547	female	Middle age	SD units		cis	0.0387934	1	40.2784
cg15937073	1	42384564	rs783629	1	42363275	-0.6416	0.0381726	1.06883e-63	C	T	0.4309	female	Middle age	SD units	HIVEP3	cis	0.247652	1	328.514
cg15950273	14	103367306	rs59312719	14	103309391	1.03	0.116139	3.70015e-19	C	T	0.02955	female	Middle age	SD units	TRAF3	cis	0.0770871	1	83.3588
cg15951188	17	7832680	rs4444395	17	7828275	-0.4728	0.0448112	2.51475e-26	G	A	0.4628	female	Middle age	SD units	KCNAB3	cis	0.106824	1	119.362
cg15955046	2	3643682	rs200708839	2	3646645	-0.321613	0.0486548	1.92034e-11	I	R	0.1797	female	Middle age	SD units	COLEC11	cis	0.0441575	2	23.0294
cg15955046	2	3643682	rs11123637	2	3654190	-0.564745	0.0392982	3.94807e-47	T	C	0.3623	female	Middle age	SD units	COLEC11	cis	0.188116	2	115.504
cg15985905	12	128078475	rs905409	12	128079959	0.2365	0.0331394	4.78644e-13	C	A	0.2358	female	Middle age	SD units		cis	0.05107	1	53.7108
cg16037981	17	2700093	rs178567	17	2699322	0.3294	0.0469652	1.16045e-12	T	C	0.328	female	Middle age	SD units	RAP1GAP2	cis	0.0494147	1	51.8795
cg16119613	12	127762762	rs6489164	12	127788585	-0.564776	0.0891324	1.17618e-10	T	C	0.05792	female	Middle age	SD units		cis	0.0407536	2	21.1788
cg16119613	12	127762762	rs750278	12	127760579	-0.298514	0.0459153	3.97879e-11	G	A	0.2736	female	Middle age	SD units		cis	0.0427901	2	22.2844
cg16274678	1	154127952	rs2494667	1	154109153	0.435639	0.0432346	3.52094e-24	A	G	0.487	female	Middle age	SD units	TPM3	cis	0.0980124	2	54.1684
cg16274678	1	154127952	rs6676022	1	154162503	-0.427878	0.0711174	8.91135e-10	T	C	0.1099	female	Middle age	SD units	TPM3	cis	0.0369433	2	19.1227
cg16416158	1	21652298	rs213030	1	21653847	0.5193	0.0367478	1.2156e-45	T	C	0.2683	female	Middle age	SD units	ECE1	cis	0.182546	1	222.863
cg16516405	1	225655154	rs76374387	1	225655151	-0.8471	0.0525741	1.04219e-58	A	G	0.08688	female	Middle age	SD units		cis	0.230191	1	298.426
cg16554099	6	7053734	rs554785	6	7036609	0.277322	0.0425014	3.39979e-11	C	T	0.25	female	Middle age	SD units		cis	0.0430853	2	22.4451
cg16554099	6	7053734	rs7769136	6	7052225	0.46943	0.0521116	1.04763e-19	T	C	0.1413	female	Middle age	SD units		cis	0.0793913	2	42.9896
cg16611234	11	58870075	rs148916322	11	58886258	-0.5435	0.04375	9.82111e-36	D	R	0.4048	female	Middle age	SD units		cis	0.144511	1	168.585
cg16646054	5	150157726	rs61482638	5	150129223	0.8353	0.083387	6.40728e-24	D	R	0.04196	female	Middle age	SD units	C5orf62	cis	0.0969394	1	107.131
cg16767506	7	142494244	rs1969595	7	142468189	-0.3605	0.0353613	1.04633e-24	G	C	0.4273	female	Middle age	SD units		cis	0.100184	1	111.115
cg16786458	5	149108820	rs17797688	5	149114148	-0.411006	0.0588087	1.38566e-12	A	G	0.1182	female	Middle age	SD units	PPARGC1B	cis	0.0490829	2	25.7308
cg16786458	5	149108820	rs17711318	5	149125721	0.633414	0.0540187	4.69865e-32	G	C	0.1371	female	Middle age	SD units	PPARGC1B	cis	0.129954	2	74.4584
cg16822035	13	113633379	rs2993280	13	113633193	-0.2481	0.0363463	4.36535e-12	G	C	0.3895	female	Middle age	SD units	MCF2L	cis	0.0469349	1	49.1477
cg16936953	17	57915665	rs8068913	17	57973096	-0.3425	0.0418929	1.4718e-16	T	C	0.2311	female	Middle age	SD units	TMEM49	cis	0.0660905	1	70.626
cg16983588	11	129793108	rs7924347	11	129808408	-0.2657	0.0453322	2.29793e-09	G	A	0.4675	female	Middle age	SD units	PRDM10	cis	0.035159	1	36.3673
cg17009069	2	231737752	rs4972973	2	231737798	0.2575	0.0348707	7.65635e-14	A	G	0.4699	female	Middle age	SD units	ITM2C	cis	0.0544896	1	57.5145
cg17098103	1	42385160	rs1004870	1	42370787	-0.3526	0.0388848	6.07139e-20	C	T	0.4113	female	Middle age	SD units	HIVEP3	cis	0.0803859	1	87.2378
cg17127702	1	226594323	rs76887998	1	226539353	0.952803	0.0428081	4.76678e-110	C	T	0.1643	female	Middle age	SD units	PARP1	cis	0.392201	2	321.672
cg17127702	1	226594323	rs6681537	1	226609436	-0.242288	0.0434305	1.21121e-08	T	C	0.1613	female	Middle age	SD units	PARP1	cis	0.0320256	2	16.4929
cg17325771	7	75508891	rs80002395	7	75814902	-0.6118	0.0521777	4.72801e-32	T	C	0.1637	female	Middle age	SD units	RHBDD2	trans	0.129943	1	149.052
cg17390562	6	159238463	rs9346767	6	159197371	0.3397	0.0347733	7.64941e-23	T	C	0.4941	female	Middle age	SD units	EZR	cis	0.0924829	1	101.704
cg17449254	21	43442863	rs58417802	21	43443113	0.5888	0.0829346	6.25731e-13	C	A	0.06797	female	Middle age	SD units	C21orf121	cis	0.0505693	1	53.1563
cg17533477	7	97501010	rs34662737	7	97512072	0.3661	0.0529706	2.39979e-12	D	R	0.1927	female	Middle age	SD units	ASNS	cis	0.0480552	1	50.3802
cg17551891	7	1960795	rs4721164	7	1932629	-0.434483	0.0491076	4.47203e-19	G	C	0.2204	female	Middle age	SD units	MAD1L1	cis	0.0767407	2	41.435
cg17551891	7	1960795	rs56770872	7	1913784	-0.506282	0.094795	4.6266e-08	A	G	0.05319	female	Middle age	SD units	MAD1L1	cis	0.0294978	2	15.1516
cg17580614	17	15849512	rs11651258	17	15736473	-0.649	0.0362399	5.06579e-72	C	T	0.2849	female	Middle age	SD units	ADORA2B	cis	0.275918	1	380.297
cg17586094	2	235244520	rs772787	2	235239488	0.4537	0.0418979	1.25848e-27	A	G	0.3404	female	Middle age	SD units		cis	0.112126	1	126.033
cg17619208	5	175623192	rs113821938	5	177357946	-1.208	0.109799	1.87117e-28	T	C	0.02896	female	Middle age	SD units		trans	0.115485	1	130.302
cg17823346	10	80848143	rs12359051	10	80845405	-0.5906	0.0299635	8.73474e-87	G	A	0.3233	female	Middle age	SD units	ZMIZ1	cis	0.323482	1	477.2
cg17877600	1	208005598	rs113535756	1	208005668	0.3358	0.0414756	2.83233e-16	I	R	0.4722	female	Middle age	SD units		cis	0.0648814	1	69.2443
cg17884674	19	1967198	rs11673037	19	1955524	0.463	0.0350567	3.98817e-40	C	T	0.263	female	Middle age	SD units	CSNK1G2	cis	0.161577	1	192.33
cg17924476	5	323794	rs6871034	5	256109	0.3685	0.0462036	7.58357e-16	G	C	0.4675	female	Middle age	SD units	AHRR	cis	0.06306	1	67.1696
cg17927313	15	65151592	rs113818297	15	65127504	-0.3152	0.0388521	2.47302e-16	G	A	0.3582	female	Middle age	SD units	PLEKHO2	cis	0.0651321	1	69.5305
cg18033416	17	30592033	rs12453610	17	30595839	0.2459	0.0382759	6.61926e-11	C	T	0.4557	female	Middle age	SD units	RHBDL3	cis	0.041834	1	43.5731
cg18132076	6	1970710	rs9503060	6	1986607	0.3796	0.0359367	2.21095e-26	T	C	0.3895	female	Middle age	SD units	GMDS	cis	0.107053	1	119.647
cg18146737	1	92946700	rs115427247	1	92878407	-0.9259	0.139936	1.83777e-11	T	C	0.02837	female	Middle age	SD units	GFI1	cis	0.04424	1	46.1952
cg18151030	21	43222961	rs2236691	21	43220178	0.4029	0.0447196	1.0353e-19	C	T	0.2275	female	Middle age	SD units	PRDM15	cis	0.0794129	1	86.0908
cg18262201	10	6187854	rs202052082	10	6206190	-0.614544	0.0472201	5.06288e-39	I	R	0.2246	female	Middle age	SD units	PFKFB3	cis	0.157319	2	93.0645
cg18262201	10	6187854	rs61839726	10	6185344	-0.501987	0.058474	4.54996e-18	A	G	0.1448	female	Middle age	SD units	PFKFB3	cis	0.0724904	2	38.9607
cg18369034	14	52733216	rs11623990	14	52733137	-0.368447	0.0542909	5.74276e-12	A	C	0.1584	female	Middle age	SD units	PTGDR	cis	0.0464211	2	24.2674
cg18369034	14	52733216	rs4901266	14	52749004	-0.301423	0.039708	1.58738e-14	A	G	0.4131	female	Middle age	SD units	PTGDR	cis	0.0574183	2	30.3666
cg18432895	8	29205555	rs12540995	8	29197529	-0.6039	0.0462498	2.88532e-39	T	C	0.2329	female	Middle age	SD units	DUSP4	cis	0.158263	1	187.644
cg18446336	7	2847575	rs2644307	7	2832973	-0.3831	0.0421698	5.19972e-20	A	G	0.4096	female	Middle age	SD units	GNA12	cis	0.0806683	1	87.5712
cg18503679	3	21792543	rs7634827	3	21792882	0.3418	0.049929	3.8045e-12	A	G	0.3227	female	Middle age	SD units	ZNF385D	cis	0.0471924	1	49.4308
cg18533225	22	50986813	rs6009988	22	50985875	0.5819	0.0487036	3.33398e-33	C	T	0.1986	female	Middle age	SD units	KLHDC7B	cis	0.134525	1	155.124
cg18584067	2	64975916	rs1107436	2	64975919	0.3096	0.0441791	1.21018e-12	C	T	0.3103	female	Middle age	SD units		cis	0.0493362	1	51.7928
cg18585107	11	64138839	rs538147	11	64129722	0.329186	0.039564	4.38529e-17	A	G	0.4019	female	Middle age	SD units	RPS6KA4	cis	0.0683235	2	36.557
cg18585107	11	64138839	rs7936860	11	64161278	-0.265733	0.0393949	7.632e-12	G	A	0.4255	female	Middle age	SD units	RPS6KA4	cis	0.045888	2	23.9754
cg18617091	22	37495019	rs733655	22	37495051	0.5952	0.0369119	8.5313e-59	C	T	0.2429	female	Middle age	SD units	TMPRSS6	cis	0.230499	1	298.944
cg18708252	22	39545030	rs710190	22	39527790	-0.5768	0.0369831	3.85709e-55	C	T	0.4604	female	Middle age	SD units	CBX7	cis	0.217458	1	277.331
cg18810691	7	151130479	rs12539860	7	151135503	-0.6194	0.0388135	1.24606e-57	T	C	0.3286	female	Middle age	SD units	CRYGN	cis	0.226368	1	292.018
cg18824446	15	89154058	rs6496492	15	89056941	0.6332	0.0395207	4.48832e-58	T	C	0.3398	female	Middle age	SD units	MIR7-2	cis	0.227943	1	294.651
cg18828619	14	56615077	rs72724204	14	56879644	0.2009	0.0286143	1.10175e-12	A	T	0.3038	female	Middle age	SD units	PELI2	trans	0.0495118	1	51.9867
cg18919541	12	121530737	rs71454676	12	121529227	0.748331	0.0808354	1.04667e-20	G	A	0.06856	female	Middle age	SD units		cis	0.0835847	2	45.4674
cg18919541	12	121530737	rs73216105	12	121519921	-0.553928	0.0734987	2.41241e-14	T	C	0.0857	female	Middle age	SD units		cis	0.0566399	2	29.9302
cg18946533	15	78384840	rs12910083	15	78384669	0.6504	0.105573	3.62259e-10	T	C	0.03901	female	Middle age	SD units	SH2D7	cis	0.0386378	1	40.1103
cg18956562	7	144149304	rs12984002	19	19486508	-0.5537	0.0814971	5.4492e-12	T	C	0.06147	female	Middle age	SD units	TPK1	trans	0.0465194	1	48.6914
cg19022697	1	55247140	rs10888879	1	55243590	-0.992	0.128851	6.86544e-15	T	G	0.03369	female	Middle age	SD units	TTC22	cis	0.0589757	1	62.5465
cg19030554	16	1822289	rs8055552	16	1828839	-0.323401	0.0501295	5.54418e-11	G	A	0.2193	female	Middle age	SD units	NME3	cis	0.0421669	2	21.9456
cg19030554	16	1822289	rs2575329	16	1819433	-0.596071	0.0433112	2.14223e-43	G	A	0.4054	female	Middle age	SD units	NME3	cis	0.17407	2	105.062
cg19197419	20	44441612	rs6032535	20	44417334	0.3501	0.0443882	1.54476e-15	T	C	0.3298	female	Middle age	SD units	UBE2C	cis	0.0617425	1	65.6739
cg19406367	1	66999929	rs11811067	1	67205722	0.4031	0.0448119	1.17701e-19	C	T	0.2866	female	Middle age	SD units	SGIP1	cis	0.0791789	1	85.8153
cg19452802	6	46459961	rs10807342	6	46451316	0.3278	0.0475025	2.58751e-12	T	C	0.3375	female	Middle age	SD units		cis	0.0479143	1	50.2249
cg19696491	15	78857124	rs76712448	15	78836719	0.3764	0.0401735	3.64832e-21	A	G	0.461	female	Middle age	SD units	CHRNA5	cis	0.0854978	1	93.3041
cg19717773	7	2847554	rs2644307	7	2832973	-0.376743	0.0486596	4.87723e-15	A	G	0.4096	female	Middle age	SD units	GNA12	cis	0.0596105	2	31.5995
cg19717773	7	2847554	rs1182197	7	2863289	-0.285182	0.0504592	7.9416e-09	C	A	0.3723	female	Middle age	SD units	GNA12	cis	0.0328215	2	16.9167
cg19757176	1	154128041	rs4400599	1	154127100	0.5086	0.0403394	9.53796e-37	T	C	0.4817	female	Middle age	SD units	TPM3	cis	0.148476	1	174.017
cg19758448	17	37828296	rs1565920	17	37831613	-0.5634	0.043725	2.73078e-38	G	A	0.3168	female	Middle age	SD units	PGAP3	cis	0.154484	1	182.345
cg19802390	1	2840177	rs9782931	1	2841713	0.5113	0.0497529	4.48365e-25	A	T	0.234	female	Middle age	SD units		cis	0.101697	1	112.984
cg19804488	17	73760363	rs60700976	17	73775585	-0.4689	0.0554197	1.32664e-17	A	G	0.1353	female	Middle age	SD units	GALK1	cis	0.0705243	1	75.7236
cg19872095	1	37941263	rs115755325	1	37932644	-0.7443	0.117815	1.32909e-10	A	G	0.01182	female	Middle age	SD units	ZC3H12A	cis	0.0405238	1	42.1509
cg19935065	10	98062687	rs10748673	10	98122352	-0.3343	0.0564128	1.55235e-09	A	T	0.2329	female	Middle age	SD units	DNTT	cis	0.035898	1	37.1601
cg19956914	7	56147257	rs10242503	7	56243419	-0.3255	0.0484919	9.5682e-12	A	G	0.2547	female	Middle age	SD units	SUMF2	cis	0.0454642	1	47.5344
cg20059377	15	78369232	rs72732535	15	78285918	0.8137	0.0401149	8.86272e-92	T	G	0.2429	female	Middle age	SD units	TBC1D2B	cis	0.338857	1	511.506
cg20124610	13	111357885	rs7330080	13	111367115	0.3257	0.0436495	4.27031e-14	C	T	0.2518	female	Middle age	SD units	CARS2	cis	0.0555771	1	58.73
cg20167216	7	142353463	rs56691071	9	33600217	-0.3661	0.0421842	2.00344e-18	A	C	0.3156	female	Middle age	SD units		trans	0.0739951	1	79.7481
cg20244340	20	19193989	rs1544077	20	19529747	0.2763	0.0494993	1.18951e-08	G	C	0.3097	female	Middle age	SD units	SLC24A3	trans	0.0320596	1	33.0553
cg20322193	7	39664614	rs76408259	7	39664721	-0.4217	0.0648198	3.86584e-11	G	A	0.1572	female	Middle age	SD units	RALA	cis	0.0428441	1	44.6724
cg20375836	13	99135543	rs4411372	13	99130423	0.3183	0.046483	3.75344e-12	C	T	0.2991	female	Middle age	SD units	STK24	cis	0.0472177	1	49.4586
cg20379671	22	39320879	rs5757372	22	39320602	0.6414	0.0496696	1.89302e-38	T	C	0.185	female	Middle age	SD units		cis	0.155101	1	183.207
cg20408402	10	72362452	rs55974750	10	72362352	-0.3676	0.0314712	8.01438e-32	D	R	0.357	female	Middle age	SD units	PRF1	cis	0.129029	1	147.848
cg20451986	11	133928302	rs80235995	11	133928704	-0.5093	0.057544	4.35148e-19	T	C	0.1082	female	Middle age	SD units		cis	0.0767907	1	83.0116
cg20469837	2	158114300	rs11899353	2	158111397	0.5461	0.0614635	3.19761e-19	A	T	0.1099	female	Middle age	SD units	GALNT5	cis	0.0773539	1	83.6715
cg20533899	11	76381105	rs12718488	11	76366690	0.3066	0.045311	6.5935e-12	G	T	0.3611	female	Middle age	SD units	LRRC32	cis	0.0461622	1	48.2995
cg20698421	2	65217623	rs6546118	2	65212178	0.710608	0.0559356	2.80752e-37	G	A	0.159	female	Middle age	SD units	SLC1A4	cis	0.150549	2	88.3495
cg20698421	2	65217623	rs759456	2	65194302	-0.319179	0.0429294	5.22974e-14	G	T	0.3729	female	Middle age	SD units	SLC1A4	cis	0.0551997	2	29.1247
cg20853880	2	10184444	rs70948866	2	10184359	0.401799	0.0553277	1.90468e-13	I	R	0.2045	female	Middle age	SD units	KLF11	cis	0.0527903	2	27.7826
cg20853880	2	10184444	rs6747078	2	10177158	-0.403107	0.0512955	1.94335e-15	G	A	0.2589	female	Middle age	SD units	KLF11	cis	0.0613171	2	32.5633
cg20912205	3	50337305	rs35926495	3	50255663	-0.3486	0.0443828	2.00859e-15	T	C	0.3859	female	Middle age	SD units	NAT6	cis	0.0612559	1	65.1226
cg21159068	1	231295910	rs201529772	1	231305738	0.8599	0.115619	5.13676e-14	D	R	0.03664	female	Middle age	SD units		cis	0.0552331	1	58.3452
cg21187770	2	26205876	rs11126321	2	26203016	-0.7451	0.0756218	3.32701e-23	A	G	0.07683	female	Middle age	SD units	KIF3C	cis	0.0939813	1	103.523
cg21188533	3	53700263	rs62114176	19	58776483	-0.3634	0.0452849	5.0866e-16	A	G	0.4509	female	Middle age	SD units	CACNA1D	trans	0.0637989	1	68.0103
cg21201401	20	62367884	rs1291206	20	62329169	0.238	0.0351969	6.80719e-12	A	G	0.227	female	Middle age	SD units	LIME1	cis	0.0461024	1	48.2339
cg21201657	19	5624574	rs1890098	19	5709412	0.3381	0.0393199	4.03094e-18	T	C	0.3174	female	Middle age	SD units	SAFB	cis	0.0727127	1	78.2576
cg21307484	22	37546220	rs3218258	22	37544245	-0.3403	0.025794	4.8148e-40	A	G	0.2719	female	Middle age	SD units	IL2RB	cis	0.161262	1	191.883
cg21356710	2	24234017	rs925229	2	24234440	0.4381	0.0403407	8.93698e-28	G	A	0.4374	female	Middle age	SD units	MFSD2B	cis	0.11273	1	126.799
cg21664281	3	193561005	rs1697343	3	193560865	0.8087	0.045369	2.26299e-71	A	G	0.1779	female	Middle age	SD units		cis	0.273749	1	376.18
cg21698310	17	48224718	rs35227824	17	48236102	-0.3165	0.0411774	7.57476e-15	I	R	0.4764	female	Middle age	SD units	PPP1R9B	cis	0.0587931	1	62.3407
cg21717508	11	64793846	rs616124	11	64777041	-0.2092	0.0370276	8.02956e-09	A	C	0.3901	female	Middle age	SD units	SNX15	cis	0.0328007	1	33.8452
cg21733098	12	127931219	rs1622912	12	127931111	-0.357278	0.04406	2.55388e-16	C	T	0.49	female	Middle age	SD units		cis	0.0650726	2	34.6965
cg21733098	12	127931219	rs146297632	12	127925879	0.42926	0.0502184	6.26927e-18	I	R	0.2689	female	Middle age	SD units		cis	0.0719018	2	38.6199
cg21791252	6	33864756	rs3800341	6	33864998	0.4599	0.0478358	3.48477e-22	G	A	0.2015	female	Middle age	SD units		cis	0.089748	1	98.3996
cg21869609	19	2291613	rs57678395	19	2350114	0.7245	0.0386611	1.17342e-78	C	T	0.4054	female	Middle age	SD units	LINGO3	cis	0.297692	1	423.029
cg21913886	1	15485346	rs61782688	1	15475675	-0.6652	0.0633736	4.48313e-26	C	G	0.1424	female	Middle age	SD units	TMEM51	cis	0.105798	1	118.078
cg21929761	1	32250675	rs78483830	1	32173659	-0.9773	0.0795271	5.19638e-35	G	T	0.04078	female	Middle age	SD units		cis	0.141668	1	164.72
cg21990700	12	7260776	rs3782925	12	7262024	0.3169	0.0441099	3.37679e-13	T	C	0.331	female	Middle age	SD units	LOC283314	cis	0.0517215	1	54.4335
cg22041417	19	16178195	rs36048257	19	16178250	-0.551	0.0330692	1.23694e-62	A	G	0.3582	female	Middle age	SD units	TPM4	cis	0.243963	1	322.042
cg22053945	17	46651360	rs7405452	17	46674670	-0.5076	0.0717425	7.45601e-13	T	C	0.08215	female	Middle age	SD units	HOXB3	cis	0.0502418	1	52.7937
cg22132788	7	45002486	rs61087358	7	45017743	-0.4352	0.0522523	4.08287e-17	A	G	0.2098	female	Middle age	SD units	MYO1G	cis	0.0684552	1	73.3387
cg22158051	5	143172092	rs325241	5	143172039	-0.633	0.0611198	1.95085e-25	A	G	0.1312	female	Middle age	SD units		cis	0.103181	1	114.822
cg22327175	11	121323934	rs578506	11	121323477	0.283	0.0425796	1.50194e-11	G	C	0.4965	female	Middle age	SD units	SORL1	cis	0.0446186	1	46.6089
cg22563815	15	78856949	rs76712448	15	78836719	0.3536	0.0363765	1.23224e-22	A	G	0.461	female	Middle age	SD units	CHRNA5	cis	0.0916237	1	100.664
cg22586569	7	5524963	rs4724704	7	5541657	-0.516	0.0389215	2.04287e-40	G	A	0.3788	female	Middle age	SD units	FBXL18	cis	0.162694	1	193.918
cg22642495	19	10197856	rs34484805	19	10223427	-0.242	0.0423723	5.60658e-09	G	A	0.4616	female	Middle age	SD units	C19orf66	cis	0.0334779	1	34.5682
cg22650458	7	30188720	rs66691214	7	30188804	0.5385	0.0376751	1.20546e-46	T	G	0.3706	female	Middle age	SD units	C7orf41	cis	0.186306	1	228.505
cg22678092	1	161691014	rs905592	1	161691922	-0.6202	0.0502696	2.84594e-35	T	C	0.2128	female	Middle age	SD units	FCRLB	cis	0.142696	1	166.115
cg22789605	12	51419164	rs440601	12	51403891	-0.3251	0.049368	2.27082e-11	G	A	0.2577	female	Middle age	SD units	SLC11A2	cis	0.0438429	1	45.7615
cg22858500	10	18629006	rs74661789	10	18498027	-0.8765	0.08856	2.13958e-23	C	T	0.04905	female	Middle age	SD units	CACNB2	cis	0.094775	1	104.488
cg22871253	6	159238744	rs9456354	6	159248864	0.295	0.0381029	4.88583e-15	C	G	0.4988	female	Middle age	SD units	EZR	cis	0.0596072	1	63.2587
cg22905866	4	185468777	rs7670160	4	185462486	0.36635	0.0455693	4.51372e-16	C	T	0.3245	female	Middle age	SD units		cis	0.0640199	2	34.0968
cg22905866	4	185468777	rs6823464	4	185449890	1.02259	0.10159	3.90858e-24	C	A	0.0461	female	Middle age	SD units		cis	0.0978253	2	54.0537
cg23126342	13	67801125	rs17616343	13	68064919	-0.46604	0.067931	3.43126e-12	C	T	0.1158	female	Middle age	SD units	PCDH9	trans	0.0473858	2	24.7968
cg23126342	13	67801125	rs61959555	13	67972681	0.31756	0.0485647	3.09848e-11	A	G	0.247	female	Middle age	SD units	PCDH9	cis	0.0432596	2	22.54
cg23161492	15	90357202	rs11853650	15	90358635	-0.491629	0.0386967	2.78474e-37	C	G	0.4882	female	Middle age	SD units	ANPEP	cis	0.150563	2	88.359
cg23161492	15	90357202	rs111889606	15	90448701	0.750049	0.119731	1.87099e-10	G	C	0.02955	female	Middle age	SD units	ANPEP	cis	0.0398807	2	20.7063
cg23222488	5	176755393	rs35582636	5	176759778	0.2381	0.0432555	1.8511e-08	A	C	0.26	female	Middle age	SD units		cis	0.0312256	1	32.1676
cg23395310	9	139623427	rs3739939	9	139616840	-0.272853	0.0383103	5.31152e-13	G	A	0.3895	female	Middle age	SD units	SNHG7	cis	0.0508755	2	26.7209
cg23395310	9	139623427	rs113982899	9	139622748	0.694795	0.0485055	7.74183e-47	C	G	0.1661	female	Middle age	SD units	SNHG7	cis	0.187024	2	114.679
cg23681440	13	27498239	rs2901312	13	27502147	0.5067	0.0839737	7.996e-10	G	A	0.08333	female	Middle age	SD units		cis	0.0371474	1	38.5034
cg23716141	17	75360477	rs117078461	17	75360041	0.615039	0.0710151	2.34479e-18	G	C	0.06619	female	Middle age	SD units	2009-09-01	cis	0.0737067	2	39.6664
cg23716141	17	75360477	rs2574846	17	75348110	0.439531	0.0366981	2.34656e-33	C	T	0.4657	female	Middle age	SD units	2009-09-01	cis	0.13513	2	77.8871
cg23762517	1	42384310	rs783629	1	42363275	-0.7329	0.0388281	9.06998e-80	C	T	0.4309	female	Middle age	SD units	HIVEP3	cis	0.301277	1	430.319
cg23771366	11	86510998	rs67939314	11	86492304	-0.4652	0.0715445	3.95647e-11	G	T	0.12	female	Middle age	SD units	PRSS23	cis	0.0428006	1	44.625
cg23813257	16	3115286	rs13335800	16	3112197	0.2662	0.0321648	6.36193e-17	A	T	0.3452	female	Middle age	SD units	IL32	cis	0.0676378	1	72.3995
cg23884241	7	27169957	rs10225507	7	27170583	0.6038	0.05155	5.47329e-32	C	T	0.198	female	Middle age	SD units	HOXA4	cis	0.12969	1	148.718
cg23940612	2	218898788	rs3181381	2	218923606	0.5376	0.0369336	2.6806e-48	A	G	0.3995	female	Middle age	SD units		cis	0.192461	1	237.854
cg23975840	12	117042895	rs7960700	12	117039310	0.3694	0.0395136	4.43729e-21	G	A	0.1897	female	Middle age	SD units		cis	0.0851427	1	92.8805
cg24033122	16	30485383	rs11150589	16	30482494	-0.7245	0.037499	1.80426e-83	T	C	0.4864	female	Middle age	SD units	ITGAL	cis	0.313079	1	454.86
cg24049493	1	42385941	rs2147904	1	42371414	-0.3866	0.0424139	3.93586e-20	T	C	0.4362	female	Middle age	SD units	HIVEP3	cis	0.0811755	1	88.1705
cg24249791	7	142012611	rs17162969	7	142009774	1.254	0.066101	1.48164e-80	T	C	0.0857	female	Middle age	SD units		cis	0.303803	1	435.501
cg24361098	2	60748951	rs168562	2	60747192	-0.488	0.0360027	3.72453e-42	T	C	0.2961	female	Middle age	SD units	BCL11A	cis	0.169353	1	203.473
cg24426691	13	96204669	rs946229	13	96132887	0.5259	0.052039	2.60114e-24	A	G	0.1779	female	Middle age	SD units	CLDN10	cis	0.0985546	1	109.111
cg24448421	12	68737061	rs28445463	12	68733835	-0.6385	0.0520415	6.63943e-35	A	G	0.1566	female	Middle age	SD units		cis	0.141249	1	164.152
cg24490227	11	133928292	rs11601844	11	133932785	-0.358353	0.0633659	7.77868e-09	G	C	0.1117	female	Middle age	SD units		cis	0.0328605	2	16.9376
cg24490227	11	133928292	rs12795628	11	133925600	-0.390125	0.0463495	1.93087e-17	T	C	0.2199	female	Middle age	SD units		cis	0.0698339	2	37.4258
cg24497361	11	3858493	rs4597058	11	3855859	-0.3078	0.0418694	9.80447e-14	C	G	0.3842	female	Middle age	SD units	RHOG	cis	0.0540287	1	57.0003
cg24503796	10	102107676	rs1502593	10	102109202	0.4548	0.0415708	3.69487e-28	A	G	0.4019	female	Middle age	SD units	SCD	cis	0.114287	1	128.776
cg24504361	12	53297987	rs10735847	12	53305606	-0.321592	0.0394163	1.69096e-16	C	G	0.331	female	Middle age	SD units	KRT8	cis	0.0658342	2	35.1312
cg24504361	12	53297987	rs118151492	12	53270887	0.619375	0.0938684	2.07905e-11	C	T	0.04492	female	Middle age	SD units	KRT8	cis	0.0440085	2	22.9481
cg24539517	10	121161258	rs10886475	10	121161224	0.5671	0.0441803	5.15131e-38	A	G	0.266	female	Middle age	SD units	GRK5	cis	0.153414	1	180.853
cg24647428	3	100789257	rs7374806	3	100785426	0.6645	0.0352059	9.21676e-80	G	C	0.4947	female	Middle age	SD units		cis	0.301254	1	430.274
cg24718197	17	79485709	rs12937453	17	79497036	-0.4365	0.0539277	2.88275e-16	A	C	0.1785	female	Middle age	SD units		cis	0.0648488	1	69.2071
cg24924577	15	90735148	rs35089261	15	90753234	0.4912	0.0457759	3.65803e-27	T	G	0.1348	female	Middle age	SD units	SEMA4B	cis	0.110241	1	123.651
cg25064552	1	153938859	rs11264763	1	153948705	-0.3232	0.0356456	6.11475e-20	T	C	0.2949	female	Middle age	SD units	SLC39A1	cis	0.0803729	1	87.2225
cg25189904	1	68299493	rs7540541	1	68299552	0.3532	0.0474872	5.11888e-14	G	T	0.3777	female	Middle age	SD units	GNG12	cis	0.0552396	1	58.3525
cg25284397	7	92238156	rs113181986	7	92266380	0.5931	0.095243	2.37378e-10	C	G	0.05201	female	Middle age	SD units	CDK6	cis	0.0394331	1	40.9698
cg25313468	4	57773308	rs55762216	4	57765731	-0.409693	0.059889	3.93574e-12	C	G	0.1944	female	Middle age	SD units	REST	cis	0.0471289	2	24.6558
cg25313468	4	57773308	rs781669	4	57819794	0.291431	0.04602	1.20452e-10	C	T	0.4787	female	Middle age	SD units	REST	cis	0.0407088	2	21.1545
cg25347941	22	43486472	rs5758965	22	43226599	-0.227149	0.0371932	5.06737e-10	A	C	0.4574	female	Middle age	SD units	TTLL1	trans	0.0380061	2	19.6946
cg25347941	22	43486472	rs134994	22	43487047	0.322436	0.0423233	1.28409e-14	A	G	0.2441	female	Middle age	SD units	TTLL1	cis	0.0578125	2	30.5879
cg25607920	1	42384365	rs2786487	1	42368339	-0.6738	0.0391467	1.07606e-66	G	C	0.4309	female	Middle age	SD units	HIVEP3	cis	0.257953	1	346.928
cg25625514	11	76535564	rs1149577	11	76545414	-0.7066	0.0494106	1.08506e-46	C	T	0.2145	female	Middle age	SD units		cis	0.186476	1	228.762
cg25649826	17	20938740	rs4985973	17	20970687	-0.2364	0.0298059	1.0841e-15	G	C	0.1909	female	Middle age	SD units	USP22	cis	0.0623984	1	66.418
cg25684105	12	104613662	rs4964635	12	104587838	-0.61	0.0537853	4.09132e-30	T	A	0.1283	female	Middle age	SD units	TXNRD1	cis	0.122186	1	138.915
cg25741533	19	5829199	rs17271883	19	5834212	0.4178	0.0472258	4.50048e-19	T	C	0.2979	female	Middle age	SD units		cis	0.0767291	1	82.9395
cg25809905	17	42467728	rs62081212	17	42468139	1.007	0.0828493	2.71156e-34	A	G	0.05496	female	Middle age	SD units	ITGA2B	cis	0.138839	1	160.9
cg25839482	15	75931953	rs8035987	15	75750383	0.559	0.0451959	1.93789e-35	C	T	0.2417	female	Middle age	SD units	IMP3	cis	0.143352	1	167.006
cg26038582	1	42384390	rs783629	1	42363275	-0.6706	0.0379286	2.95782e-70	C	T	0.4309	female	Middle age	SD units	HIVEP3	cis	0.270009	1	369.141
cg26055950	1	3600852	rs1122723	1	3594105	-0.3901	0.0399379	7.74877e-23	G	A	0.432	female	Middle age	SD units	TP73	cis	0.0924596	1	101.676
cg26076054	5	421317	rs72711366	5	418093	-0.548085	0.0629246	1.5168e-18	G	A	0.1436	female	Middle age	SD units	AHRR	cis	0.0745051	2	40.1307
cg26076054	5	421317	rs77454118	5	452569	0.325778	0.0458124	5.75498e-13	I	R	0.3853	female	Middle age	SD units	AHRR	cis	0.0507257	2	26.638
cg26102435	14	99507062	rs34881810	14	99557138	-0.4767	0.0492998	2.03342e-22	C	T	0.2092	female	Middle age	SD units		cis	0.0907204	1	99.5722
cg26126879	8	103916295	rs548488	8	103909612	-0.6966	0.0334849	2.01513e-96	T	A	0.2831	female	Middle age	SD units		cis	0.352841	1	544.124
cg26132737	2	198029141	rs72926656	2	198029428	-0.3771	0.0611946	3.58466e-10	C	T	0.1507	female	Middle age	SD units	ANKRD44	cis	0.0386576	1	40.1317
cg26146569	15	31637592	rs28510484	15	31637569	-0.4132	0.0329161	1.91033e-36	C	G	0.172	female	Middle age	SD units	KLF13	cis	0.147297	1	172.396
cg26161820	17	37792777	rs33938012	17	37785200	-0.6517	0.0847199	7.2195e-15	G	T	0.03487	female	Middle age	SD units	STARD3	cis	0.0588823	1	62.4412
cg26253500	7	136641740	rs1364407	7	136609925	0.3309	0.0300514	1.68855e-28	C	T	0.331	female	Middle age	SD units	CHRM2	cis	0.115665	1	130.532
cg26351966	10	102106080	rs2275656	10	102106205	0.38897	0.0570375	4.56618e-12	C	G	0.3859	female	Middle age	SD units	SCD	cis	0.0468506	2	24.503
cg26351966	10	102106080	rs670213	10	102106367	0.345219	0.0561411	3.89538e-10	C	T	0.497	female	Middle age	SD units	SCD	cis	0.0385012	2	19.9614
cg26403843	5	158634085	rs10057691	5	158617525	0.539653	0.0421077	6.67005e-38	A	T	0.224	female	Middle age	SD units	RNF145	cis	0.152978	2	90.0326
cg26403843	5	158634085	rs11135052	5	158598381	-0.276048	0.0458904	8.97342e-10	T	C	0.1708	female	Middle age	SD units	RNF145	cis	0.0369303	2	19.1157
cg26574777	13	100927476	rs9557411	13	100950994	-0.3742	0.0396918	2.09697e-21	T	G	0.4994	female	Middle age	SD units	PCCA	cis	0.0865016	1	94.5033
cg26585644	16	2302081	rs55985840	16	2301272	-0.3865	0.0567006	4.66411e-12	T	G	0.1566	female	Middle age	SD units	DCI	cis	0.0468109	1	49.0115
cg26599989	11	1297087	rs55693520	11	1272800	-1.004	0.149045	8.12796e-12	T	C	0.02128	female	Middle age	SD units	TOLLIP	cis	0.04577	1	47.8695
cg26640901	10	104536035	rs200072538	10	104541618	0.2817	0.047341	1.33712e-09	I	R	0.3593	female	Middle age	SD units	C10orf26	cis	0.0361791	1	37.4621
cg26703507	2	113404661	rs6542074	2	113429752	-0.406	0.0358882	5.66295e-30	C	T	0.4669	female	Middle age	SD units	SLC20A1	cis	0.121618	1	138.179
cg26718213	2	241976080	rs7560898	2	241977665	-0.3951	0.0444669	3.18877e-19	A	G	0.4947	female	Middle age	SD units	SNED1	cis	0.077359	1	83.6775
cg26728709	4	114823338	rs4452507	4	114822605	0.5543	0.0401585	1.22564e-43	A	C	0.2441	female	Middle age	SD units	ARSJ	cis	0.174989	1	211.681
cg26900995	17	20060311	rs6587211	17	19949548	0.3852	0.0620055	2.60987e-10	G	A	0.1448	female	Middle age	SD units	CYTSB	cis	0.0392547	1	40.7769
cg26908328	5	79552537	rs1126176	5	79552184	0.3268	0.0424583	6.96718e-15	A	G	0.3688	female	Middle age	SD units	SERINC5	cis	0.0589484	1	62.5157
cg26937798	16	27326054	rs7499292	16	27326268	0.2699	0.0442911	5.51374e-10	G	T	0.3983	female	Middle age	SD units	IL4R	cis	0.0378472	1	39.2573
cg26963277	11	2722407	rs463924	11	2717680	-0.2997	0.0457928	2.98081e-11	T	C	0.3079	female	Middle age	SD units	KCNQ1OT1	cis	0.0433323	1	45.2044
cg26995224	12	121974146	rs28758996	12	121960480	0.5093	0.0438517	1.74635e-31	A	G	0.4864	female	Middle age	SD units	KDM2B	cis	0.127678	1	146.073
cg26996569	12	121829743	rs117748688	12	121829852	1.383	0.127365	9.07766e-28	C	A	0.0195	female	Middle age	SD units		cis	0.112703	1	126.764
cg27025995	8	139926236	rs111698074	8	139926282	1.08	0.0689852	1.523e-55	A	G	0.07979	female	Middle age	SD units	COL22A1	cis	0.218908	1	279.699
cg27409015	2	158114424	rs2197585	2	158112900	0.567	0.0582064	1.00589e-22	C	T	0.107	female	Middle age	SD units	GALNT5	cis	0.0919895	1	101.106
cg27526649	1	208132004	rs2745939	1	208142081	0.5894	0.0429739	4.11153e-43	C	A	0.3777	female	Middle age	SD units		cis	0.172995	1	208.764
cg27618939	8	71581788	rs368854	8	71489682	0.3702	0.0473409	2.64368e-15	C	A	0.1743	female	Middle age	SD units	XKR9	cis	0.0607466	1	64.546

## Sheet: Table S3
Supplementary Table 3: Mendelian randomization of DNA methylation at smoking-related CpG sites on lung function (FEV1)
outcome	exposure	method	nsnp	beta	se	pval
Forced expiratory volume in 1-second (FEV1)	cg12616487 (Middle age)	Wald ratio	1	-0.100741	0.00992593	3.34e-24
Forced expiratory volume in 1-second (FEV1)	cg09447622 (Middle age)	Wald ratio	1	0.0633437	0.00916407	4.77e-12
Forced expiratory volume in 1-second (FEV1)	cg21201401 (Middle age)	Wald ratio	1	0.0756303	0.012521	1.54e-09
Forced expiratory volume in 1-second (FEV1)	cg19758448 (Middle age)	Wald ratio	1	0.0285765	0.00493433	6.98e-09
Forced expiratory volume in 1-second (FEV1)	cg06382664 (Middle age)	Wald ratio	1	-0.0448939	0.00786877	1.16e-08
Forced expiratory volume in 1-second (FEV1)	cg24033122 (Middle age)	Wald ratio	1	0.0186335	0.00360248	2.31e-07
Forced expiratory volume in 1-second (FEV1)	cg09099830 (Middle age)	Wald ratio	1	0.0416538	0.00808393	2.57e-07
Forced expiratory volume in 1-second (FEV1)	cg21356710 (Middle age)	Wald ratio	1	0.0299018	0.00595754	5.19e-07
Forced expiratory volume in 1-second (FEV1)	cg10672416 (Middle age)	Wald ratio	1	0.0432118	0.00879559	8.97e-07
Forced expiratory volume in 1-second (FEV1)	cg15059804 (Middle age)	Wald ratio	1	-0.0225127	0.00473856	2.02e-06
Forced expiratory volume in 1-second (FEV1)	cg10255761 (Middle age)	Wald ratio	1	0.0424093	0.0090043	2.48e-06
Forced expiratory volume in 1-second (FEV1)	cg23771366 (Middle age)	Wald ratio	1	0.038908	0.00827601	2.59e-06
Forced expiratory volume in 1-second (FEV1)	cg09206294 (Middle age)	Wald ratio	1	-0.0492134	0.0105284	2.95e-06
Forced expiratory volume in 1-second (FEV1)	cg15233611 (Middle age)	Wald ratio	1	0.0513595	0.0110104	3.09e-06
Forced expiratory volume in 1-second (FEV1)	cg19717773 (Middle age)	Inverse variance weighted	2	-0.0321394	0.0071493	6.94e-06
Forced expiratory volume in 1-second (FEV1)	cg04337534 (Middle age)	Wald ratio	1	0.0523176	0.0119321	1.16e-05
Forced expiratory volume in 1-second (FEV1)	cg15951188 (Middle age)	Wald ratio	1	-0.0228426	0.00549915	3.27e-05
Forced expiratory volume in 1-second (FEV1)	cg11660018 (Middle age)	Wald ratio	1	0.0360284	0.00893617	5.54e-05	Bonferroni-correction threshold
Forced expiratory volume in 1-second (FEV1)	cg09658497 (Middle age)	Wald ratio	1	-0.0207733	0.0054093	0.000122882
Forced expiratory volume in 1-second (FEV1)	cg18446336 (Middle age)	Wald ratio	1	-0.0263639	0.00686505	0.000122882
Forced expiratory volume in 1-second (FEV1)	cg06791426 (Middle age)	Wald ratio	1	0.0158232	0.004164	0.000144696
Forced expiratory volume in 1-second (FEV1)	cg05593667 (Middle age)	Wald ratio	1	0.0177914	0.00505697	0.000434489
Forced expiratory volume in 1-second (FEV1)	cg21187770 (Middle age)	Wald ratio	1	0.0208026	0.00626761	0.000903217
Forced expiratory volume in 1-second (FEV1)	cg01328473 (Middle age)	Wald ratio	1	0.0317089	0.0100428	0.00159195
Forced expiratory volume in 1-second (FEV1)	cg20322193 (Middle age)	Wald ratio	1	0.0258478	0.00829974	0.00184391
Forced expiratory volume in 1-second (FEV1)	cg01062937 (Middle age)	Wald ratio	1	-0.0480278	0.0161253	0.00289741
Forced expiratory volume in 1-second (FEV1)	cg14330293 (Middle age)	Wald ratio	1	-0.036445	0.0122762	0.00299014
Forced expiratory volume in 1-second (FEV1)	cg18132076 (Middle age)	Wald ratio	1	0.0203899	0.00698103	0.00349185
Forced expiratory volume in 1-second (FEV1)	cg17127702 (Middle age)	Inverse variance weighted	2	-0.0107665	0.00370141	0.00362858
Forced expiratory volume in 1-second (FEV1)	cg19030554 (Middle age)	Inverse variance weighted	2	-0.0114939	0.00400115	0.00407036
Forced expiratory volume in 1-second (FEV1)	cg10590964 (Middle age)	Wald ratio	1	0.0212707	0.00741029	0.00409912
Forced expiratory volume in 1-second (FEV1)	cg20375836 (Middle age)	Wald ratio	1	0.0258247	0.00904807	0.00431499
Forced expiratory volume in 1-second (FEV1)	cg25684105 (Middle age)	Wald ratio	1	-0.0177049	0.00631148	0.00502862
Forced expiratory volume in 1-second (FEV1)	cg11323506 (Middle age)	Wald ratio	1	-0.0204013	0.00748649	0.00642848
Forced expiratory volume in 1-second (FEV1)	cg18262201 (Middle age)	Wald ratio	1	0.0205185	0.00755	0.00657418
Forced expiratory volume in 1-second (FEV1)	cg15084803 (Middle age)	Wald ratio	1	-0.0147288	0.00542416	0.00661948
Forced expiratory volume in 1-second (FEV1)	cg25839482 (Middle age)	Wald ratio	1	0.014347	0.00534884	0.00731235
Forced expiratory volume in 1-second (FEV1)	cg09006487 (Middle age)	Wald ratio	1	-0.0230946	0.00865689	0.00763556
Forced expiratory volume in 1-second (FEV1)	cg03970900 (Middle age)	Wald ratio	1	0.0150748	0.00567152	0.00786076
Forced expiratory volume in 1-second (FEV1)	cg07520810 (Middle age)	Wald ratio	1	0.0284782	0.0107711	0.00819473
Forced expiratory volume in 1-second (FEV1)	cg23975840 (Middle age)	Wald ratio	1	0.0242826	0.0093124	0.00911906
Forced expiratory volume in 1-second (FEV1)	cg11105358 (Middle age)	Wald ratio	1	0.0100319	0.00386587	0.00945958
Forced expiratory volume in 1-second (FEV1)	cg08305533 (Middle age)	Wald ratio	1	-0.0254278	0.00986217	0.00992839
Forced expiratory volume in 1-second (FEV1)	cg20124610 (Middle age)	Wald ratio	1	0.0233344	0.00911882	0.0104997
Forced expiratory volume in 1-second (FEV1)	cg11674448 (Middle age)	Wald ratio	1	-0.0229748	0.00900398	0.0107223
Forced expiratory volume in 1-second (FEV1)	cg13809441 (Middle age)	Wald ratio	1	0.0141144	0.00554723	0.0109465
Forced expiratory volume in 1-second (FEV1)	cg22678092 (Middle age)	Wald ratio	1	-0.0128184	0.00511125	0.0121456
Forced expiratory volume in 1-second (FEV1)	cg14391586 (Middle age)	Wald ratio	1	0.0111247	0.00455501	0.0145937
Forced expiratory volume in 1-second (FEV1)	cg03929796 (Middle age)	Wald ratio	1	0.0247682	0.0101623	0.0147989
Forced expiratory volume in 1-second (FEV1)	cg21990700 (Middle age)	Wald ratio	1	-0.0209845	0.00867782	0.0155983
Forced expiratory volume in 1-second (FEV1)	cg07027613 (Middle age)	Wald ratio	1	-0.0218391	0.0090312	0.0155983
Forced expiratory volume in 1-second (FEV1)	cg17390562 (Middle age)	Wald ratio	1	0.0181925	0.00759494	0.0166046
Forced expiratory volume in 1-second (FEV1)	cg05830220 (Middle age)	Inverse variance weighted	2	0.0138732	0.00583225	0.0173738
Forced expiratory volume in 1-second (FEV1)	cg06861736 (Middle age)	Wald ratio	1	0.0265601	0.0112715	0.018453
Forced expiratory volume in 1-second (FEV1)	cg26253500 (Middle age)	Wald ratio	1	-0.0194621	0.00828045	0.018755
Forced expiratory volume in 1-second (FEV1)	cg00981651 (Middle age)	Wald ratio	1	0.0125026	0.00532024	0.0187734
Forced expiratory volume in 1-second (FEV1)	cg10696445 (Middle age)	Wald ratio	1	0.0195478	0.00835718	0.0193333
Forced expiratory volume in 1-second (FEV1)	cg27526649 (Middle age)	Wald ratio	1	-0.0106888	0.00458093	0.0196307
Forced expiratory volume in 1-second (FEV1)	cg11827514 (Middle age)	Wald ratio	1	-0.00995153	0.0042811	0.0200972
Forced expiratory volume in 1-second (FEV1)	cg24249791 (Middle age)	Wald ratio	1	-0.00869218	0.00375598	0.0206554
Forced expiratory volume in 1-second (FEV1)	cg19804488 (Middle age)	Wald ratio	1	-0.0186607	0.0081254	0.0216423
Forced expiratory volume in 1-second (FEV1)	cg21717508 (Middle age)	Wald ratio	1	0.0282983	0.0126673	0.0254856
Forced expiratory volume in 1-second (FEV1)	cg14841514 (Middle age)	Wald ratio	1	-0.022626	0.0101602	0.0259524
Forced expiratory volume in 1-second (FEV1)	cg00668559 (Middle age)	Wald ratio	1	0.00800168	0.00364474	0.0281348
Forced expiratory volume in 1-second (FEV1)	cg15787744 (Middle age)	Wald ratio	1	0.0146961	0.00669402	0.0281348
Forced expiratory volume in 1-second (FEV1)	cg23222488 (Middle age)	Wald ratio	1	-0.0281814	0.0128517	0.028321
Forced expiratory volume in 1-second (FEV1)	cg25189904 (Middle age)	Wald ratio	1	0.0165912	0.00761608	0.0293734
Forced expiratory volume in 1-second (FEV1)	cg14222656 (Middle age)	Wald ratio	1	0.0149275	0.00686957	0.0297806
Forced expiratory volume in 1-second (FEV1)	cg07941108 (Middle age)	Wald ratio	1	0.0208291	0.00965002	0.0308928
Forced expiratory volume in 1-second (FEV1)	cg17927313 (Middle age)	Wald ratio	1	-0.0183058	0.00853426	0.0319543
Forced expiratory volume in 1-second (FEV1)	cg21664281 (Middle age)	Wald ratio	1	0.00882898	0.00414245	0.0330609
Forced expiratory volume in 1-second (FEV1)	cg18708252 (Middle age)	Wald ratio	1	0.00962205	0.00452496	0.0334669
Forced expiratory volume in 1-second (FEV1)	cg05542681 (Middle age)	Wald ratio	1	0.0104915	0.00501209	0.0363271
Forced expiratory volume in 1-second (FEV1)	cg12421513 (Middle age)	Wald ratio	1	-0.0165851	0.00792534	0.0363792
Forced expiratory volume in 1-second (FEV1)	cg26161820 (Middle age)	Wald ratio	1	0.0242443	0.0116618	0.0376222
Forced expiratory volume in 1-second (FEV1)	cg02629070 (Middle age)	Wald ratio	1	-0.0186212	0.00898045	0.038123
Forced expiratory volume in 1-second (FEV1)	cg22041417 (Middle age)	Wald ratio	1	-0.0107078	0.00517241	0.0384359
Forced expiratory volume in 1-second (FEV1)	cg01020987 (Middle age)	Wald ratio	1	-0.0137372	0.00663708	0.0384741
Forced expiratory volume in 1-second (FEV1)	cg26728709 (Middle age)	Wald ratio	1	-0.0111492	0.00541223	0.0393985
Forced expiratory volume in 1-second (FEV1)	cg24924577 (Middle age)	Wald ratio	1	-0.0165717	0.00808225	0.0403276
Forced expiratory volume in 1-second (FEV1)	cg17009069 (Middle age)	Wald ratio	1	-0.0205049	0.0100583	0.041489
Forced expiratory volume in 1-second (FEV1)	cg21929761 (Middle age)	Wald ratio	1	0.0134043	0.00658958	0.0419353
Forced expiratory volume in 1-second (FEV1)	cg02508743 (Middle age)	Wald ratio	1	0.0160302	0.00790562	0.0425917
Forced expiratory volume in 1-second (FEV1)	cg15029032 (Middle age)	Wald ratio	1	-0.0101412	0.00503225	0.0438784
Forced expiratory volume in 1-second (FEV1)	cg15693572 (Middle age)	Wald ratio	1	-0.0133896	0.00665862	0.0443392
Forced expiratory volume in 1-second (FEV1)	cg10381071 (Middle age)	Wald ratio	1	-0.0108399	0.00540201	0.0447875
Forced expiratory volume in 1-second (FEV1)	cg25313468 (Middle age)	Inverse variance weighted	2	-0.0251145	0.0125304	0.0450405
Forced expiratory volume in 1-second (FEV1)	cg04144533 (Middle age)	Wald ratio	1	-0.01248	0.00622853	0.0451047
Forced expiratory volume in 1-second (FEV1)	cg04816394 (Middle age)	Wald ratio	1	-0.0145254	0.00735463	0.0482681
Forced expiratory volume in 1-second (FEV1)	cg22789605 (Middle age)	Wald ratio	1	-0.0179329	0.00910489	0.0488849
Forced expiratory volume in 1-second (FEV1)	cg06880612 (Middle age)	Wald ratio	1	0.0257412	0.0132706	0.0524142
Forced expiratory volume in 1-second (FEV1)	cg03373393 (Middle age)	Wald ratio	1	-0.0179405	0.00925608	0.0525945
Forced expiratory volume in 1-second (FEV1)	cg26076054 (Middle age)	Wald ratio	1	-0.01279	0.00673253	0.0574687
Forced expiratory volume in 1-second (FEV1)	cg15950273 (Middle age)	Wald ratio	1	-0.0136893	0.00729126	0.0604501
Forced expiratory volume in 1-second (FEV1)	cg13057898 (Middle age)	Wald ratio	1	-0.00889911	0.00479061	0.0632236
Forced expiratory volume in 1-second (FEV1)	cg10858677 (Middle age)	Wald ratio	1	-0.0160262	0.00865357	0.0640296
Forced expiratory volume in 1-second (FEV1)	cg07207043 (Middle age)	Wald ratio	1	0.00656759	0.00356663	0.0655633
Forced expiratory volume in 1-second (FEV1)	cg17586094 (Middle age)	Wald ratio	1	-0.0112189	0.00610536	0.0661295
Forced expiratory volume in 1-second (FEV1)	cg04685387 (Middle age)	Wald ratio	1	0.0190118	0.0103646	0.0666091
Forced expiratory volume in 1-second (FEV1)	cg23161492 (Middle age)	Wald ratio	1	-0.0177322	0.0097327	0.0684675
Forced expiratory volume in 1-second (FEV1)	cg01439670 (Middle age)	Wald ratio	1	-0.0150606	0.00829611	0.0694648
Forced expiratory volume in 1-second (FEV1)	cg07202214 (Middle age)	Wald ratio	1	-0.0173977	0.00958349	0.0694648
Forced expiratory volume in 1-second (FEV1)	cg22642495 (Middle age)	Wald ratio	1	0.0195041	0.0107438	0.0694648
Forced expiratory volume in 1-second (FEV1)	cg13985437 (Middle age)	Wald ratio	1	-0.0178991	0.00985969	0.0694648
Forced expiratory volume in 1-second (FEV1)	cg00893603 (Middle age)	Wald ratio	1	0.00849407	0.00468943	0.0700912
Forced expiratory volume in 1-second (FEV1)	cg05122453 (Middle age)	Wald ratio	1	-0.0155943	0.00862124	0.0704784
Forced expiratory volume in 1-second (FEV1)	cg04666465 (Middle age)	Wald ratio	1	-0.0067785	0.00377724	0.0727235
Forced expiratory volume in 1-second (FEV1)	cg18432895 (Middle age)	Wald ratio	1	0.00900811	0.00503395	0.0735386
Forced expiratory volume in 1-second (FEV1)	cg22132788 (Middle age)	Wald ratio	1	-0.0131664	0.0073989	0.0751573
Forced expiratory volume in 1-second (FEV1)	cg12803068 (Middle age)	Wald ratio	1	-0.0141342	0.00794277	0.0751573
Forced expiratory volume in 1-second (FEV1)	cg25284397 (Middle age)	Wald ratio	1	0.0171978	0.00974541	0.0776132
Forced expiratory volume in 1-second (FEV1)	cg18584067 (Middle age)	Wald ratio	1	0.0156654	0.00888243	0.0777932
Forced expiratory volume in 1-second (FEV1)	cg09701700 (Middle age)	Wald ratio	1	0.00924254	0.00525903	0.078839
Forced expiratory volume in 1-second (FEV1)	cg00574379 (Middle age)	Wald ratio	1	-0.00749929	0.00429142	0.0805492
Forced expiratory volume in 1-second (FEV1)	cg27618939 (Middle age)	Wald ratio	1	0.0164506	0.00942734	0.0809874
Forced expiratory volume in 1-second (FEV1)	cg17325771 (Middle age)	Wald ratio	1	0.010134	0.0058189	0.0815832
Forced expiratory volume in 1-second (FEV1)	cg22905866 (Middle age)	Inverse variance weighted	2	0.00826922	0.00482024	0.0862503
Forced expiratory volume in 1-second (FEV1)	cg04017131 (Middle age)	Inverse variance weighted	2	-0.00950544	0.00560331	0.0898107
Forced expiratory volume in 1-second (FEV1)	cg19406367 (Middle age)	Wald ratio	1	-0.0119821	0.00707021	0.0901254
Forced expiratory volume in 1-second (FEV1)	cg11902777 (Middle age)	Wald ratio	1	0.0147505	0.00874187	0.091537
Forced expiratory volume in 1-second (FEV1)	cg24539517 (Middle age)	Wald ratio	1	0.00851702	0.00511374	0.0958096
Forced expiratory volume in 1-second (FEV1)	cg01447828 (Middle age)	Wald ratio	1	0.00874613	0.00526316	0.09656
Forced expiratory volume in 1-second (FEV1)	cg21913886 (Middle age)	Wald ratio	1	-0.00927541	0.00560734	0.0980959
Forced expiratory volume in 1-second (FEV1)	cg09307264 (Middle age)	Wald ratio	1	-0.0101127	0.00612929	0.0989653
Forced expiratory volume in 1-second (FEV1)	cg00689360 (Middle age)	Wald ratio	1	-0.0145164	0.0088237	0.0999366
Forced expiratory volume in 1-second (FEV1)	cg07602659 (Middle age)	Inverse variance weighted	2	0.0107605	0.00656566	0.101231
Forced expiratory volume in 1-second (FEV1)	cg03051880 (Middle age)	Wald ratio	1	-0.0128198	0.00783434	0.101764
Forced expiratory volume in 1-second (FEV1)	cg03554335 (Middle age)	Wald ratio	1	0.0141463	0.00874797	0.105857
Forced expiratory volume in 1-second (FEV1)	cg22650458 (Middle age)	Wald ratio	1	0.00798514	0.00493965	0.105977
Forced expiratory volume in 1-second (FEV1)	cg13935577 (Middle age)	Wald ratio	1	0.00894011	0.00560103	0.110454
Forced expiratory volume in 1-second (FEV1)	cg10835286 (Middle age)	Wald ratio	1	0.00641862	0.00406167	0.11404
Forced expiratory volume in 1-second (FEV1)	cg14242895 (Middle age)	Wald ratio	1	-0.015706	0.0100335	0.117501
Forced expiratory volume in 1-second (FEV1)	cg13142374 (Middle age)	Wald ratio	1	-0.0171178	0.0109729	0.11876
Forced expiratory volume in 1-second (FEV1)	cg11212234 (Middle age)	Wald ratio	1	-0.00704388	0.0045612	0.122515
Forced expiratory volume in 1-second (FEV1)	cg02704502 (Middle age)	Wald ratio	1	-0.00773885	0.00501592	0.122865
Forced expiratory volume in 1-second (FEV1)	cg02462416 (Middle age)	Wald ratio	1	-0.00708455	0.00459184	0.122865
Forced expiratory volume in 1-second (FEV1)	cg18919541 (Middle age)	Inverse variance weighted	2	0.00794795	0.00516466	0.123826
Forced expiratory volume in 1-second (FEV1)	cg16822035 (Middle age)	Wald ratio	1	-0.0165256	0.0107618	0.124641
Forced expiratory volume in 1-second (FEV1)	cg25741533 (Middle age)	Wald ratio	1	-0.0103159	0.00674964	0.126421
Forced expiratory volume in 1-second (FEV1)	cg26996569 (Middle age)	Wald ratio	1	-0.0102675	0.00677513	0.129652
Forced expiratory volume in 1-second (FEV1)	cg25064552 (Middle age)	Wald ratio	1	0.0133354	0.00881807	0.130462
Forced expiratory volume in 1-second (FEV1)	cg18824446 (Middle age)	Wald ratio	1	-0.0063645	0.00426406	0.135544
Forced expiratory volume in 1-second (FEV1)	cg01651915 (Middle age)	Wald ratio	1	-0.0125	0.00846774	0.139893
Forced expiratory volume in 1-second (FEV1)	cg26403843 (Middle age)	Inverse variance weighted	2	0.0083858	0.00574037	0.144058
Forced expiratory volume in 1-second (FEV1)	cg03710029 (Middle age)	Wald ratio	1	0.00829231	0.00573646	0.148305
Forced expiratory volume in 1-second (FEV1)	cg06065019 (Middle age)	Wald ratio	1	0.00737725	0.00512575	0.150079
Forced expiratory volume in 1-second (FEV1)	cg10130088 (Middle age)	Wald ratio	1	0.0172473	0.0120217	0.151378
Forced expiratory volume in 1-second (FEV1)	cg18369034 (Middle age)	Inverse variance weighted	2	0.00935429	0.00652984	0.151988
Forced expiratory volume in 1-second (FEV1)	cg00073460 (Middle age)	Wald ratio	1	-0.0146154	0.0102137	0.152441
Forced expiratory volume in 1-second (FEV1)	cg17823346 (Middle age)	Wald ratio	1	-0.00672198	0.00470708	0.153275
Forced expiratory volume in 1-second (FEV1)	cg24718197 (Middle age)	Wald ratio	1	0.0107675	0.00760596	0.156874
Forced expiratory volume in 1-second (FEV1)	cg03789791 (Middle age)	Wald ratio	1	0.009916	0.00702725	0.158221
Forced expiratory volume in 1-second (FEV1)	cg20698421 (Middle age)	Inverse variance weighted	2	-0.0061167	0.004342	0.158916
Forced expiratory volume in 1-second (FEV1)	cg05379350 (Middle age)	Wald ratio	1	0.0130694	0.00928521	0.159265
Forced expiratory volume in 1-second (FEV1)	cg16983588 (Middle age)	Wald ratio	1	-0.0138126	0.00982311	0.159685
Forced expiratory volume in 1-second (FEV1)	cg26126879 (Middle age)	Wald ratio	1	-0.0057996	0.00416308	0.163589
Forced expiratory volume in 1-second (FEV1)	cg15955046 (Middle age)	Wald ratio	1	-0.00656934	0.0047455	0.166258
Forced expiratory volume in 1-second (FEV1)	cg07029024 (Middle age)	Wald ratio	1	-0.0125521	0.00909816	0.167701
Forced expiratory volume in 1-second (FEV1)	cg11229399 (Middle age)	Wald ratio	1	0.00772742	0.00562439	0.169469
Forced expiratory volume in 1-second (FEV1)	cg19802390 (Middle age)	Wald ratio	1	-0.00797966	0.00590651	0.176698
Forced expiratory volume in 1-second (FEV1)	cg01314044 (Middle age)	Wald ratio	1	0.00907692	0.00674359	0.1783
Forced expiratory volume in 1-second (FEV1)	cg18033416 (Middle age)	Wald ratio	1	0.0142741	0.0106141	0.178681
Forced expiratory volume in 1-second (FEV1)	cg19956914 (Middle age)	Wald ratio	1	0.0120737	0.0090937	0.184276
Forced expiratory volume in 1-second (FEV1)	cg04506190 (Middle age)	Wald ratio	1	-0.0116473	0.00878943	0.18512
Forced expiratory volume in 1-second (FEV1)	cg00205605 (Middle age)	Wald ratio	1	-0.00554863	0.00419264	0.185696
Forced expiratory volume in 1-second (FEV1)	cg02373104 (Middle age)	Wald ratio	1	0.00688512	0.00526624	0.191074
Forced expiratory volume in 1-second (FEV1)	cg00498211 (Middle age)	Inverse variance weighted	2	-0.0100563	0.00772287	0.192865
Forced expiratory volume in 1-second (FEV1)	cg02871659 (Middle age)	Wald ratio	1	-0.00590452	0.00453657	0.193074
Forced expiratory volume in 1-second (FEV1)	cg17580614 (Middle age)	Wald ratio	1	0.00579353	0.00445301	0.193245
Forced expiratory volume in 1-second (FEV1)	cg08384239 (Middle age)	Wald ratio	1	0.00681499	0.00524895	0.194166
Forced expiratory volume in 1-second (FEV1)	cg08787968 (Middle age)	Wald ratio	1	-0.0102778	0.00791738	0.19424
Forced expiratory volume in 1-second (FEV1)	cg11530213 (Middle age)	Wald ratio	1	-0.00602048	0.00464336	0.194776
Forced expiratory volume in 1-second (FEV1)	cg03222009 (Middle age)	Wald ratio	1	0.00910872	0.00702742	0.194918
Forced expiratory volume in 1-second (FEV1)	cg25809905 (Middle age)	Wald ratio	1	0.00720953	0.005571	0.195625
Forced expiratory volume in 1-second (FEV1)	cg02660097 (Middle age)	Inverse variance weighted	2	0.006497	0.00502503	0.196036
Forced expiratory volume in 1-second (FEV1)	cg20469837 (Middle age)	Wald ratio	1	0.00972349	0.00759934	0.200715
Forced expiratory volume in 1-second (FEV1)	cg11014740 (Middle age)	Wald ratio	1	0.011712	0.00915761	0.200921
Forced expiratory volume in 1-second (FEV1)	cg26146569 (Middle age)	Wald ratio	1	-0.0106002	0.00834947	0.20424
Forced expiratory volume in 1-second (FEV1)	cg16786458 (Middle age)	Inverse variance weighted	2	0.00652978	0.00514432	0.204328
Forced expiratory volume in 1-second (FEV1)	cg05214460 (Middle age)	Wald ratio	1	-0.00908569	0.00721117	0.207688
Forced expiratory volume in 1-second (FEV1)	cg05661533 (Middle age)	Wald ratio	1	-0.017123	0.0136902	0.211027
Forced expiratory volume in 1-second (FEV1)	cg01268763 (Middle age)	Wald ratio	1	0.0102379	0.00823228	0.213637
Forced expiratory volume in 1-second (FEV1)	cg16416158 (Middle age)	Wald ratio	1	0.00699018	0.00562295	0.213812
Forced expiratory volume in 1-second (FEV1)	cg08176694 (Middle age)	Inverse variance weighted	2	-0.0236887	0.0192286	0.217967
Forced expiratory volume in 1-second (FEV1)	cg08472795 (Middle age)	Wald ratio	1	0.00930456	0.00755396	0.218044
Forced expiratory volume in 1-second (FEV1)	cg00099441 (Middle age)	Wald ratio	1	-0.00874767	0.00715235	0.221311
Forced expiratory volume in 1-second (FEV1)	cg27409015 (Middle age)	Wald ratio	1	0.00899471	0.00738977	0.223534
Forced expiratory volume in 1-second (FEV1)	cg21733098 (Middle age)	Wald ratio	1	-0.00878867	0.00730524	0.228951
Forced expiratory volume in 1-second (FEV1)	cg14295611 (Middle age)	Wald ratio	1	0.0125642	0.0105887	0.235398
Forced expiratory volume in 1-second (FEV1)	cg19197419 (Middle age)	Wald ratio	1	-0.00931163	0.0078549	0.235838
Forced expiratory volume in 1-second (FEV1)	cg07277038 (Middle age)	MR Egger	3	-0.0567706	0.0227684	0.242819
Forced expiratory volume in 1-second (FEV1)	cg06522681 (Middle age)	Wald ratio	1	0.00704985	0.00611979	0.249331
Forced expiratory volume in 1-second (FEV1)	cg07277038 (Middle age)	Weighted median	3	0.00658156	0.00571586	0.249545
Forced expiratory volume in 1-second (FEV1)	cg26703507 (Middle age)	Wald ratio	1	-0.00738916	0.0064532	0.252193
Forced expiratory volume in 1-second (FEV1)	cg06478823 (Middle age)	Wald ratio	1	-0.00556622	0.00487524	0.253565
Forced expiratory volume in 1-second (FEV1)	cg06459104 (Middle age)	Inverse variance weighted	2	0.00392191	0.00343548	0.253625
Forced expiratory volume in 1-second (FEV1)	cg16274678 (Middle age)	Inverse variance weighted	2	0.00569316	0.0050058	0.255407
Forced expiratory volume in 1-second (FEV1)	cg07502868 (Middle age)	Wald ratio	1	-0.00839835	0.0074652	0.260589
Forced expiratory volume in 1-second (FEV1)	cg14194983 (Middle age)	Wald ratio	1	-0.00409046	0.00365782	0.263448
Forced expiratory volume in 1-second (FEV1)	cg06193043 (Middle age)	Wald ratio	1	-0.00373429	0.00333932	0.263448
Forced expiratory volume in 1-second (FEV1)	cg00383167 (Middle age)	Wald ratio	1	0.00900826	0.00807163	0.264405
Forced expiratory volume in 1-second (FEV1)	cg08479476 (Middle age)	Wald ratio	1	0.006994	0.0063066	0.267432
Forced expiratory volume in 1-second (FEV1)	cg11666770 (Middle age)	Wald ratio	1	-0.0094473	0.00857969	0.270843
Forced expiratory volume in 1-second (FEV1)	cg01471372 (Middle age)	Wald ratio	1	0.00845751	0.00770627	0.27243
Forced expiratory volume in 1-second (FEV1)	cg15903032 (Middle age)	Wald ratio	1	0.0101989	0.00934639	0.275178
Forced expiratory volume in 1-second (FEV1)	cg20853880 (Middle age)	Wald ratio	1	-0.00786392	0.00726854	0.279292
Forced expiratory volume in 1-second (FEV1)	cg04209460 (Middle age)	Wald ratio	1	0.00460542	0.00427559	0.281416
Forced expiratory volume in 1-second (FEV1)	cg19757176 (Middle age)	Wald ratio	1	0.00542666	0.00507275	0.284724
Forced expiratory volume in 1-second (FEV1)	cg18617091 (Middle age)	Wald ratio	1	-0.00542675	0.00509073	0.286421
Forced expiratory volume in 1-second (FEV1)	cg18946533 (Middle age)	Wald ratio	1	-0.00994772	0.0094711	0.293569
Forced expiratory volume in 1-second (FEV1)	cg02279625 (Middle age)	Wald ratio	1	-0.00668527	0.00636495	0.293569
Forced expiratory volume in 1-second (FEV1)	cg02532700 (Middle age)	Wald ratio	1	-0.00574531	0.00552813	0.298672
Forced expiratory volume in 1-second (FEV1)	cg26963277 (Middle age)	Wald ratio	1	-0.00957624	0.00927594	0.301897
Forced expiratory volume in 1-second (FEV1)	cg11066209 (Middle age)	Wald ratio	1	0.00674131	0.00653137	0.302005
Forced expiratory volume in 1-second (FEV1)	cg15339249 (Middle age)	Wald ratio	1	0.00953115	0.00925355	0.30301
Forced expiratory volume in 1-second (FEV1)	cg03785755 (Middle age)	Wald ratio	1	-0.00952724	0.00926326	0.303716
Forced expiratory volume in 1-second (FEV1)	cg06951627 (Middle age)	Wald ratio	1	-0.00949988	0.00923666	0.303716
Forced expiratory volume in 1-second (FEV1)	cg16119613 (Middle age)	Inverse variance weighted	2	-0.00703894	0.00686012	0.30486
Forced expiratory volume in 1-second (FEV1)	cg23813257 (Middle age)	Wald ratio	1	-0.0104433	0.0101803	0.304972
Forced expiratory volume in 1-second (FEV1)	cg02672759 (Middle age)	Wald ratio	1	-0.0105244	0.0104159	0.312296
Forced expiratory volume in 1-second (FEV1)	cg27025995 (Middle age)	Wald ratio	1	0.00421296	0.00419444	0.315179
Forced expiratory volume in 1-second (FEV1)	cg03399898 (Middle age)	Wald ratio	1	0.00792409	0.00797538	0.320433
Forced expiratory volume in 1-second (FEV1)	cg07277038 (Middle age)	Simple mode	3	0.0136226	0.0104249	0.321353
Forced expiratory volume in 1-second (FEV1)	cg00022866 (Middle age)	Wald ratio	1	-0.00283984	0.00289204	0.326125
Forced expiratory volume in 1-second (FEV1)	cg14357089 (Middle age)	Wald ratio	1	-0.00657909	0.00675721	0.330235
Forced expiratory volume in 1-second (FEV1)	cg02032558 (Middle age)	Wald ratio	1	-0.00716152	0.00736658	0.33097
Forced expiratory volume in 1-second (FEV1)	cg01360605 (Middle age)	Wald ratio	1	-0.0102887	0.0105848	0.331037
Forced expiratory volume in 1-second (FEV1)	cg11461808 (Middle age)	Wald ratio	1	-0.00740531	0.00785755	0.345964
Forced expiratory volume in 1-second (FEV1)	cg08867399 (Middle age)	Simple mode	3	0.00978082	0.00814433	0.35271
Forced expiratory volume in 1-second (FEV1)	cg18533225 (Middle age)	Wald ratio	1	0.00496649	0.00537893	0.355839
Forced expiratory volume in 1-second (FEV1)	cg09611599 (Middle age)	Wald ratio	1	-0.00318607	0.00346644	0.358034
Forced expiratory volume in 1-second (FEV1)	cg05877788 (Middle age)	Wald ratio	1	0.00395058	0.0043014	0.358389
Forced expiratory volume in 1-second (FEV1)	cg18810691 (Middle age)	Wald ratio	1	0.0040846	0.00445593	0.359317
Forced expiratory volume in 1-second (FEV1)	cg14550518 (Middle age)	Wald ratio	1	-0.00696118	0.00760375	0.359933
Forced expiratory volume in 1-second (FEV1)	cg18503679 (Middle age)	Wald ratio	1	-0.00760679	0.00830895	0.359933
Forced expiratory volume in 1-second (FEV1)	cg04396998 (Middle age)	Wald ratio	1	0.00491006	0.00541138	0.364218
Forced expiratory volume in 1-second (FEV1)	cg01561259 (Middle age)	Wald ratio	1	-0.0100921	0.011139	0.364928
Forced expiratory volume in 1-second (FEV1)	cg00711496 (Middle age)	Wald ratio	1	0.00913609	0.0100917	0.365305
Forced expiratory volume in 1-second (FEV1)	cg05204104 (Middle age)	Wald ratio	1	0.0100688	0.0112737	0.371788
Forced expiratory volume in 1-second (FEV1)	cg01498900 (Middle age)	Wald ratio	1	0.00543402	0.00609268	0.372451
Forced expiratory volume in 1-second (FEV1)	cg20379671 (Middle age)	Wald ratio	1	0.00459931	0.00520736	0.37711
Forced expiratory volume in 1-second (FEV1)	cg14316231 (Middle age)	Wald ratio	1	0.0104491	0.0118719	0.378778
Forced expiratory volume in 1-second (FEV1)	cg08867399 (Middle age)	Weighted median	3	0.00520209	0.00593724	0.380933
Forced expiratory volume in 1-second (FEV1)	cg09635954 (Middle age)	Inverse variance weighted	2	-0.00470051	0.00537819	0.382121
Forced expiratory volume in 1-second (FEV1)	cg24497361 (Middle age)	Wald ratio	1	-0.00753736	0.00864197	0.38311
Forced expiratory volume in 1-second (FEV1)	cg14120896 (Middle age)	Wald ratio	1	-0.00794532	0.00912003	0.383648
Forced expiratory volume in 1-second (FEV1)	cg15578140 (Middle age)	Wald ratio	1	0.00880411	0.0101981	0.387967
Forced expiratory volume in 1-second (FEV1)	cg18828619 (Middle age)	Wald ratio	1	0.0121453	0.0140866	0.388583
Forced expiratory volume in 1-second (FEV1)	cg26055950 (Middle age)	Wald ratio	1	-0.00574212	0.00666496	0.388942
Forced expiratory volume in 1-second (FEV1)	cg05599106 (Middle age)	Wald ratio	1	-0.00687476	0.0080046	0.390422
Forced expiratory volume in 1-second (FEV1)	cg08867399 (Middle age)	Weighted mode	3	0.00938231	0.00877919	0.397102
Forced expiratory volume in 1-second (FEV1)	cg03234777 (Middle age)	Wald ratio	1	-0.00520231	0.00617192	0.399284
Forced expiratory volume in 1-second (FEV1)	cg09069072 (Middle age)	Wald ratio	1	-0.00341463	0.00408395	0.403092
Forced expiratory volume in 1-second (FEV1)	cg08867399 (Middle age)	MR Egger	3	0.0303372	0.0230567	0.413727
Forced expiratory volume in 1-second (FEV1)	cg24490227 (Middle age)	Wald ratio	1	-0.00996224	0.0121947	0.413966
Forced expiratory volume in 1-second (FEV1)	cg15626881 (Middle age)	Wald ratio	1	0.00753279	0.0092623	0.416061
Forced expiratory volume in 1-second (FEV1)	cg03333699 (Middle age)	Wald ratio	1	-0.00617461	0.00763929	0.418935
Forced expiratory volume in 1-second (FEV1)	cg03519967 (Middle age)	Wald ratio	1	-0.00663676	0.0082302	0.420017
Forced expiratory volume in 1-second (FEV1)	cg10453071 (Middle age)	Inverse variance weighted	2	0.00943764	0.0118381	0.425318
Forced expiratory volume in 1-second (FEV1)	cg04806562 (Middle age)	Wald ratio	1	-0.00938175	0.0120118	0.434776
Forced expiratory volume in 1-second (FEV1)	cg06435765 (Middle age)	Wald ratio	1	-0.0102551	0.0131738	0.436308
Forced expiratory volume in 1-second (FEV1)	cg09935388 (Middle age)	Wald ratio	1	0.00796294	0.0102592	0.437644
Forced expiratory volume in 1-second (FEV1)	cg18146737 (Middle age)	Wald ratio	1	0.00640458	0.00825143	0.437644
Forced expiratory volume in 1-second (FEV1)	cg00835193 (Middle age)	Wald ratio	1	-0.00544413	0.00705913	0.440578
Forced expiratory volume in 1-second (FEV1)	cg22858500 (Middle age)	Wald ratio	1	-0.00532801	0.00691386	0.440928
Forced expiratory volume in 1-second (FEV1)	cg11601297 (Middle age)	Wald ratio	1	0.00589899	0.00765657	0.441034
Forced expiratory volume in 1-second (FEV1)	cg15474579 (Middle age)	Wald ratio	1	-0.00590232	0.00767825	0.442067
Forced expiratory volume in 1-second (FEV1)	cg01052864 (Middle age)	Wald ratio	1	-0.00636862	0.00841793	0.449317
Forced expiratory volume in 1-second (FEV1)	cg07278634 (Middle age)	Wald ratio	1	0.00564807	0.00756579	0.455349
Forced expiratory volume in 1-second (FEV1)	cg23681440 (Middle age)	Wald ratio	1	-0.00712453	0.00957174	0.456677
Forced expiratory volume in 1-second (FEV1)	cg20059377 (Middle age)	Wald ratio	1	-0.00266683	0.00360084	0.458927
Forced expiratory volume in 1-second (FEV1)	cg16554099 (Middle age)	Inverse variance weighted	2	0.00726054	0.00990832	0.463697
Forced expiratory volume in 1-second (FEV1)	cg14880079 (Middle age)	Wald ratio	1	-0.00889242	0.0121477	0.464153
Forced expiratory volume in 1-second (FEV1)	cg26599989 (Middle age)	Wald ratio	1	-0.00525896	0.007251	0.468284
Forced expiratory volume in 1-second (FEV1)	cg11095027 (Middle age)	Wald ratio	1	-0.00452442	0.00623822	0.468284
Forced expiratory volume in 1-second (FEV1)	cg20244340 (Middle age)	Wald ratio	1	-0.00734709	0.0101339	0.468452
Forced expiratory volume in 1-second (FEV1)	cg08867399 (Middle age)	Inverse variance weighted	3	0.00374527	0.00520148	0.471501
Forced expiratory volume in 1-second (FEV1)	cg08097581 (Middle age)	Wald ratio	1	0.00345932	0.00482063	0.472999
Forced expiratory volume in 1-second (FEV1)	cg00995520 (Middle age)	Wald ratio	1	-0.00734531	0.0103393	0.477441
Forced expiratory volume in 1-second (FEV1)	cg07421287 (Middle age)	Wald ratio	1	-0.00560634	0.00789153	0.477441
Forced expiratory volume in 1-second (FEV1)	cg20533899 (Middle age)	Wald ratio	1	-0.00626223	0.00883888	0.478643
Forced expiratory volume in 1-second (FEV1)	cg07180646 (Middle age)	Wald ratio	1	0.00618158	0.00879018	0.481908
Forced expiratory volume in 1-second (FEV1)	cg22586569 (Middle age)	Wald ratio	1	-0.00360465	0.00513566	0.48275
Forced expiratory volume in 1-second (FEV1)	cg22158051 (Middle age)	Wald ratio	1	-0.00424961	0.00612954	0.488122
Forced expiratory volume in 1-second (FEV1)	cg15693483 (Middle age)	Wald ratio	1	-0.00248273	0.00364401	0.49567
Forced expiratory volume in 1-second (FEV1)	cg13443605 (Middle age)	Wald ratio	1	-0.00632305	0.00931975	0.497482
Forced expiratory volume in 1-second (FEV1)	cg14174221 (Middle age)	Wald ratio	1	-0.00403067	0.0060241	0.503437
Forced expiratory volume in 1-second (FEV1)	cg07277038 (Middle age)	Inverse variance weighted	3	0.00562682	0.0084582	0.50589
Forced expiratory volume in 1-second (FEV1)	cg02782510 (Middle age)	Wald ratio	1	-0.00722387	0.0110577	0.51357
Forced expiratory volume in 1-second (FEV1)	cg19452802 (Middle age)	Wald ratio	1	0.00536913	0.00832825	0.519129
Forced expiratory volume in 1-second (FEV1)	cg06321596 (Middle age)	Wald ratio	1	-0.00421784	0.00658169	0.521623
Forced expiratory volume in 1-second (FEV1)	cg26908328 (Middle age)	Wald ratio	1	0.00517136	0.00813953	0.525208
Forced expiratory volume in 1-second (FEV1)	cg00024404 (Middle age)	Wald ratio	1	0.00504026	0.00793319	0.525208
Forced expiratory volume in 1-second (FEV1)	cg08035323 (Middle age)	Wald ratio	1	-0.00667696	0.0106523	0.530783
Forced expiratory volume in 1-second (FEV1)	cg10959726 (Middle age)	Wald ratio	1	-0.00663467	0.0105872	0.530878
Forced expiratory volume in 1-second (FEV1)	cg26900995 (Middle age)	Wald ratio	1	0.00586708	0.00939771	0.532424
Forced expiratory volume in 1-second (FEV1)	cg26585644 (Middle age)	Wald ratio	1	0.00571798	0.00931436	0.539289
Forced expiratory volume in 1-second (FEV1)	cg10585661 (Middle age)	Inverse variance weighted	2	-0.00297687	0.00488654	0.542393
Forced expiratory volume in 1-second (FEV1)	cg01565703 (Middle age)	Wald ratio	1	0.00578932	0.00951709	0.542983
Forced expiratory volume in 1-second (FEV1)	cg15059065 (Middle age)	Wald ratio	1	0.00542388	0.00897284	0.545526
Forced expiratory volume in 1-second (FEV1)	cg21791252 (Middle age)	Wald ratio	1	-0.00417482	0.00700152	0.550993
Forced expiratory volume in 1-second (FEV1)	cg00177243 (Middle age)	Wald ratio	1	0.00273011	0.00463339	0.55571
Forced expiratory volume in 1-second (FEV1)	cg12289251 (Middle age)	Wald ratio	1	-0.00458415	0.00777996	0.55571
Forced expiratory volume in 1-second (FEV1)	cg02959759 (Middle age)	Wald ratio	1	-0.00501355	0.00853658	0.557001
Forced expiratory volume in 1-second (FEV1)	cg13782866 (Middle age)	Wald ratio	1	-0.00288096	0.00498279	0.563141
Forced expiratory volume in 1-second (FEV1)	cg25625514 (Middle age)	Wald ratio	1	-0.00257572	0.00447212	0.564649
Forced expiratory volume in 1-second (FEV1)	cg12619504 (Middle age)	Wald ratio	1	-0.00348189	0.00606546	0.565932
Forced expiratory volume in 1-second (FEV1)	cg23395310 (Middle age)	Inverse variance weighted	2	0.0034811	0.00606553	0.566024
Forced expiratory volume in 1-second (FEV1)	cg06433467 (Middle age)	Wald ratio	1	-0.00328685	0.00578685	0.570044
Forced expiratory volume in 1-second (FEV1)	cg23884241 (Middle age)	Wald ratio	1	-0.00309705	0.00548195	0.572105
Forced expiratory volume in 1-second (FEV1)	cg19872095 (Middle age)	Wald ratio	1	0.00998253	0.0177348	0.573517
Forced expiratory volume in 1-second (FEV1)	cg01937809 (Middle age)	Wald ratio	1	0.00921722	0.0163751	0.573517
Forced expiratory volume in 1-second (FEV1)	cg06197751 (Middle age)	Wald ratio	1	-0.00316901	0.0059419	0.593803
Forced expiratory volume in 1-second (FEV1)	cg10750959 (Middle age)	Wald ratio	1	-0.00585738	0.0109932	0.594159
Forced expiratory volume in 1-second (FEV1)	cg26102435 (Middle age)	Wald ratio	1	-0.00365009	0.00694357	0.599111
Forced expiratory volume in 1-second (FEV1)	cg14016875 (Middle age)	Wald ratio	1	-0.00343224	0.00677591	0.61248
Forced expiratory volume in 1-second (FEV1)	cg12828729 (Middle age)	Wald ratio	1	0.00337423	0.00667178	0.613034
Forced expiratory volume in 1-second (FEV1)	cg07839313 (Middle age)	Wald ratio	1	0.00508777	0.0101458	0.616043
Forced expiratory volume in 1-second (FEV1)	cg06968912 (Middle age)	Wald ratio	1	-0.00690498	0.0137794	0.616295
Forced expiratory volume in 1-second (FEV1)	cg01940297 (Middle age)	Wald ratio	1	-0.00269498	0.0054512	0.621036
Forced expiratory volume in 1-second (FEV1)	cg08712631 (Middle age)	Wald ratio	1	-0.00384303	0.00782538	0.623357
Forced expiratory volume in 1-second (FEV1)	cg01185345 (Middle age)	Wald ratio	1	0.00384886	0.00783854	0.623414
Forced expiratory volume in 1-second (FEV1)	cg00153942 (Middle age)	Wald ratio	1	0.00352714	0.00724718	0.626477
Forced expiratory volume in 1-second (FEV1)	cg03864215 (Middle age)	Wald ratio	1	-0.00328495	0.00692641	0.635311
Forced expiratory volume in 1-second (FEV1)	cg20912205 (Middle age)	Wald ratio	1	-0.00358577	0.00768789	0.640916
Forced expiratory volume in 1-second (FEV1)	cg04545963 (Middle age)	Wald ratio	1	-0.00292621	0.00648855	0.652004
Forced expiratory volume in 1-second (FEV1)	cg00689225 (Middle age)	Wald ratio	1	-0.00340657	0.00755369	0.652004
Forced expiratory volume in 1-second (FEV1)	cg16516405 (Middle age)	Wald ratio	1	-0.00234919	0.00534766	0.660449
Forced expiratory volume in 1-second (FEV1)	cg12504098 (Middle age)	Inverse variance weighted	2	-0.00310132	0.00707319	0.661052
Forced expiratory volume in 1-second (FEV1)	cg02186444 (Middle age)	Wald ratio	1	0.00341981	0.00798939	0.668619
Forced expiratory volume in 1-second (FEV1)	cg10843343 (Middle age)	Wald ratio	1	-0.00324639	0.0076859	0.672746
Forced expiratory volume in 1-second (FEV1)	cg18585107 (Middle age)	Inverse variance weighted	2	0.00261712	0.00624515	0.675169
Forced expiratory volume in 1-second (FEV1)	cg00806481 (Middle age)	Wald ratio	1	0.00138543	0.00333369	0.677714
Forced expiratory volume in 1-second (FEV1)	cg06670463 (Middle age)	Wald ratio	1	0.0032854	0.00793814	0.678965
Forced expiratory volume in 1-second (FEV1)	cg15130459 (Middle age)	Wald ratio	1	-0.00433902	0.0105224	0.680075
Forced expiratory volume in 1-second (FEV1)	cg17619208 (Middle age)	Wald ratio	1	0.00236755	0.0057947	0.682854
Forced expiratory volume in 1-second (FEV1)	cg03144619 (Middle age)	Inverse variance weighted	2	0.00169707	0.00420185	0.686296
Forced expiratory volume in 1-second (FEV1)	cg05886626 (Middle age)	Wald ratio	1	-0.00348174	0.0086758	0.688188
Forced expiratory volume in 1-second (FEV1)	cg16037981 (Middle age)	Wald ratio	1	-0.00324833	0.00831815	0.696159
Forced expiratory volume in 1-second (FEV1)	cg15937073 (Middle age)	Wald ratio	1	0.00154769	0.00405237	0.702518
Forced expiratory volume in 1-second (FEV1)	cg23762517 (Middle age)	Wald ratio	1	0.00135489	0.00354755	0.702518
Forced expiratory volume in 1-second (FEV1)	cg26038582 (Middle age)	Wald ratio	1	0.00148076	0.00387712	0.702518
Forced expiratory volume in 1-second (FEV1)	cg13185177 (Middle age)	Wald ratio	1	0.0046528	0.012196	0.70283
Forced expiratory volume in 1-second (FEV1)	cg26132737 (Middle age)	Wald ratio	1	-0.00357995	0.00941395	0.703736
Forced expiratory volume in 1-second (FEV1)	cg10012512 (Middle age)	Wald ratio	1	0.00275112	0.00731027	0.706667
Forced expiratory volume in 1-second (FEV1)	cg06283478 (Middle age)	Wald ratio	1	0.00346219	0.00954622	0.716847
Forced expiratory volume in 1-second (FEV1)	cg14602222 (Middle age)	Inverse variance weighted	2	-0.00333012	0.00934618	0.72161
Forced expiratory volume in 1-second (FEV1)	cg11527913 (Middle age)	Wald ratio	1	-0.00291411	0.00823839	0.723546
Forced expiratory volume in 1-second (FEV1)	cg04019522 (Middle age)	Inverse variance weighted	2	-0.00638677	0.0182879	0.726913
Forced expiratory volume in 1-second (FEV1)	cg10403394 (Middle age)	Inverse variance weighted	2	0.00198274	0.00581751	0.733237
Forced expiratory volume in 1-second (FEV1)	cg07450086 (Middle age)	Wald ratio	1	0.00181732	0.00534134	0.733678
Forced expiratory volume in 1-second (FEV1)	cg24426691 (Middle age)	Wald ratio	1	0.00216771	0.00642708	0.735907
Forced expiratory volume in 1-second (FEV1)	cg08458637 (Middle age)	Wald ratio	1	-0.00297927	0.00893782	0.738883
Forced expiratory volume in 1-second (FEV1)	cg00580497 (Middle age)	Wald ratio	1	-0.0017361	0.00536718	0.746343
Forced expiratory volume in 1-second (FEV1)	cg11130692 (Middle age)	Wald ratio	1	-0.00379507	0.0118912	0.749614
Forced expiratory volume in 1-second (FEV1)	cg04019636 (Middle age)	Wald ratio	1	-0.00213379	0.00690111	0.757173
Forced expiratory volume in 1-second (FEV1)	cg07277038 (Middle age)	Weighted mode	3	-0.00424934	0.0122114	0.761067
Forced expiratory volume in 1-second (FEV1)	cg14459011 (Middle age)	Wald ratio	1	0.00341516	0.0116062	0.768565
Forced expiratory volume in 1-second (FEV1)	cg23940612 (Middle age)	Wald ratio	1	-0.00136347	0.00489211	0.78047
Forced expiratory volume in 1-second (FEV1)	cg26718213 (Middle age)	Wald ratio	1	0.00179701	0.00658061	0.784794
Forced expiratory volume in 1-second (FEV1)	cg12275060 (Middle age)	Wald ratio	1	0.00203704	0.00751964	0.786471
Forced expiratory volume in 1-second (FEV1)	cg11146034 (Middle age)	Wald ratio	1	-0.0017172	0.00647587	0.79088
Forced expiratory volume in 1-second (FEV1)	cg10717312 (Middle age)	Inverse variance weighted	2	0.00126967	0.0049567	0.797834
Forced expiratory volume in 1-second (FEV1)	cg19022697 (Middle age)	Wald ratio	1	0.00193548	0.00756048	0.797951
Forced expiratory volume in 1-second (FEV1)	cg15089077 (Middle age)	Wald ratio	1	0.0014307	0.00558867	0.797951
Forced expiratory volume in 1-second (FEV1)	cg15985905 (Middle age)	Wald ratio	1	0.00324313	0.0128964	0.801447
Forced expiratory volume in 1-second (FEV1)	cg21201657 (Middle age)	Wald ratio	1	0.00197279	0.00816326	0.809038
Forced expiratory volume in 1-second (FEV1)	cg01643605 (Middle age)	Wald ratio	1	-0.00229364	0.00969441	0.812972
Forced expiratory volume in 1-second (FEV1)	cg24361098 (Middle age)	Wald ratio	1	0.00133607	0.00579918	0.81779
Forced expiratory volume in 1-second (FEV1)	cg05720226 (Middle age)	Wald ratio	1	-0.00210111	0.00921446	0.819628
Forced expiratory volume in 1-second (FEV1)	cg09639152 (Middle age)	Wald ratio	1	-0.00124547	0.00548878	0.820491
Forced expiratory volume in 1-second (FEV1)	cg15331301 (Middle age)	Wald ratio	1	0.00225456	0.0100281	0.822115
Forced expiratory volume in 1-second (FEV1)	cg03609435 (Middle age)	Wald ratio	1	0.00214233	0.00999262	0.830242
Forced expiratory volume in 1-second (FEV1)	cg13708645 (Middle age)	Wald ratio	1	0.00111537	0.00553427	0.840278
Forced expiratory volume in 1-second (FEV1)	cg17098103 (Middle age)	Wald ratio	1	0.00145774	0.00745888	0.845051
Forced expiratory volume in 1-second (FEV1)	cg23126342 (Middle age)	Inverse variance weighted	2	-0.00229791	0.012526	0.854444
Forced expiratory volume in 1-second (FEV1)	cg10180092 (Middle age)	Inverse variance weighted	2	-0.000678442	0.00386176	0.860544
Forced expiratory volume in 1-second (FEV1)	cg26995224 (Middle age)	Wald ratio	1	0.00089142	0.00510505	0.861382
Forced expiratory volume in 1-second (FEV1)	cg00579402 (Middle age)	Wald ratio	1	-0.000759744	0.00447625	0.865224
Forced expiratory volume in 1-second (FEV1)	cg26937798 (Middle age)	Wald ratio	1	0.00164135	0.0098555	0.867731
Forced expiratory volume in 1-second (FEV1)	cg00756943 (Middle age)	Inverse variance weighted	2	-0.000638433	0.00396378	0.872041
Forced expiratory volume in 1-second (FEV1)	cg17551891 (Middle age)	Inverse variance weighted	2	0.00098624	0.00625417	0.874699
Forced expiratory volume in 1-second (FEV1)	cg18151030 (Middle age)	Wald ratio	1	0.00118143	0.00774386	0.878742
Forced expiratory volume in 1-second (FEV1)	cg07383757 (Middle age)	Wald ratio	1	0.00173561	0.0118405	0.883462
Forced expiratory volume in 1-second (FEV1)	cg24448421 (Middle age)	Wald ratio	1	-0.000805012	0.00560689	0.885836
Forced expiratory volume in 1-second (FEV1)	cg07090714 (Middle age)	Inverse variance weighted	2	-0.000817152	0.00614182	0.894156
Forced expiratory volume in 1-second (FEV1)	cg11405655 (Middle age)	Wald ratio	1	-0.000949917	0.00761589	0.900739
Forced expiratory volume in 1-second (FEV1)	cg23716141 (Middle age)	Inverse variance weighted	2	-0.000585271	0.00482198	0.903393
Forced expiratory volume in 1-second (FEV1)	cg19935065 (Middle age)	Wald ratio	1	0.00112175	0.00951241	0.906127
Forced expiratory volume in 1-second (FEV1)	cg09938479 (Middle age)	Wald ratio	1	-0.000908403	0.00825133	0.912337
Forced expiratory volume in 1-second (FEV1)	cg09735822 (Middle age)	Wald ratio	1	-0.000734218	0.00701707	0.916667
Forced expiratory volume in 1-second (FEV1)	cg14624381 (Middle age)	Wald ratio	1	0.000670561	0.00642523	0.916881
Forced expiratory volume in 1-second (FEV1)	cg04411044 (Middle age)	Inverse variance weighted	2	-0.000613838	0.00589653	0.917089
Forced expiratory volume in 1-second (FEV1)	cg24049493 (Middle age)	Wald ratio	1	0.000677703	0.00675116	0.92004
Forced expiratory volume in 1-second (FEV1)	cg02068690 (Middle age)	Wald ratio	1	0.00130729	0.0140104	0.925658
Forced expiratory volume in 1-second (FEV1)	cg03480935 (Middle age)	Wald ratio	1	0.000649906	0.0074084	0.930095
Forced expiratory volume in 1-second (FEV1)	cg24504361 (Middle age)	Inverse variance weighted	2	-0.000569152	0.00651553	0.930391
Forced expiratory volume in 1-second (FEV1)	cg22053945 (Middle age)	Wald ratio	1	0.000754531	0.00904255	0.9335
Forced expiratory volume in 1-second (FEV1)	cg21307484 (Middle age)	Wald ratio	1	0.00070526	0.00858066	0.934494
Forced expiratory volume in 1-second (FEV1)	cg02998240 (Middle age)	Wald ratio	1	0.000266616	0.00339329	0.937374
Forced expiratory volume in 1-second (FEV1)	cg16936953 (Middle age)	Wald ratio	1	-0.000659854	0.00884671	0.940543
Forced expiratory volume in 1-second (FEV1)	cg14391923 (Middle age)	Inverse variance weighted	2	-0.000540009	0.00800077	0.946188
Forced expiratory volume in 1-second (FEV1)	cg00178850 (Middle age)	Wald ratio	1	0.000594552	0.0088528	0.946455
Forced expiratory volume in 1-second (FEV1)	cg24503796 (Middle age)	Wald ratio	1	-0.000373791	0.00584872	0.949042
Forced expiratory volume in 1-second (FEV1)	cg25347941 (Middle age)	Inverse variance weighted	2	-0.000455612	0.00732231	0.950386
Forced expiratory volume in 1-second (FEV1)	cg09479241 (Middle age)	Inverse variance weighted	2	-0.00121923	0.0203417	0.952205
Forced expiratory volume in 1-second (FEV1)	cg01435643 (Middle age)	Wald ratio	1	0.000380072	0.0075244	0.959714
Forced expiratory volume in 1-second (FEV1)	cg13039251 (Middle age)	Wald ratio	1	0.000304958	0.00727783	0.966577
Forced expiratory volume in 1-second (FEV1)	cg07572233 (Middle age)	Wald ratio	1	-0.000304856	0.00917266	0.973487
Forced expiratory volume in 1-second (FEV1)	cg13452162 (Middle age)	Wald ratio	1	0.000257973	0.00830439	0.975218
Forced expiratory volume in 1-second (FEV1)	cg26351966 (Middle age)	Inverse variance weighted	2	0.00012607	0.00506571	0.980145
Forced expiratory volume in 1-second (FEV1)	cg18956562 (Middle age)	Wald ratio	1	-0.000220336	0.00964421	0.981773
Forced expiratory volume in 1-second (FEV1)	cg13257421 (Middle age)	Inverse variance weighted	2	-0.000239922	0.011149	0.982831
Forced expiratory volume in 1-second (FEV1)	cg05914034 (Middle age)	Inverse variance weighted	2	8.56e-05	0.00584867	0.98832
Forced expiratory volume in 1-second (FEV1)	cg04263702 (Middle age)	Inverse variance weighted	2	-2.93e-05	0.00459152	0.994912

## Sheet: Table S4
Supplementary Table 4: mQTLs for cg05575921 DNA methylation in ARIES
cpg	cpg_chr	cps_pos	SNP	snp_chr	snp_pos	beta	se	pval	effect_allele	other_allele	eaf	sex	age	units	gene	cis_trans
cg05575921	5	373378	rs1560173	5	485826	-0.49832	0.0767515	1.45e-10	A	G	0.058	Males and females	childhood (age 7)	SD units	AHRR	cis
cg05575921	5	373378	rs11744553	5	26366	0.21682	0.0398968	7.22e-08	C	G	0.311	Males and females	childhood (age 7)	SD units	AHRR	cis

## Sheet: Table S5
Supplementary Table 5: Mendelian randomization of AHRR DNA methylation on lung function (FEV1)
outcome	exposure	method	nsnp	beta	se	pval
Forced expiratory volume in 1-second (FEV1) Best measure || id:UKB-a:231	cg05575921	Inverse variance weighted	2	-0.00103128	0.00824613	0.900474

## Sheet: Table S6
Supplementary Table 6: Replication analysis of Mendelian randomization of DNA methylation on lung function (FEV1)
outcome	exposure	method	nsnp	beta	se	pval
Forced expiratory volume in 1-second (FEV1)	cg21201401 (Middle age)	Wald ratio	1	0.113025	0.0272269	3.30687e-05
Forced expiratory volume in 1-second (FEV1)	cg19758448 (Middle age)	Wald ratio	1	0.0308839	0.0100284	0.00207247
Forced expiratory volume in 1-second (FEV1)	cg12616487 (Middle age)	Wald ratio	1	-0.0666667	0.0216667	0.00209149
Forced expiratory volume in 1-second (FEV1)	cg21356710 (Middle age)	Wald ratio	1	0.0326409	0.012052	0.00676221
Forced expiratory volume in 1-second (FEV1)	cg06382664 (Middle age)	Wald ratio	1	-0.0441539	0.0165022	0.00745878
Forced expiratory volume in 1-second (FEV1)	cg11660018 (Middle age)	Wald ratio	1	0.0504965	0.0193191	0.00895406
Forced expiratory volume in 1-second (FEV1)	cg23771366 (Middle age)	Wald ratio	1	0.0455718	0.0178203	0.0105489
Forced expiratory volume in 1-second (FEV1)	cg19717773 (Middle age)	Inverse variance weighted	2	-0.0250939	0.0112787	0.0260884
Forced expiratory volume in 1-second (FEV1)	cg10255761 (Middle age)	Wald ratio	1	0.0396435	0.0183467	0.0307105
Forced expiratory volume in 1-second (FEV1)	cg15233611 (Middle age)	Wald ratio	1	-0.0480027	0.023565	0.0416463
Forced expiratory volume in 1-second (FEV1)	cg15059804 (Middle age)	Wald ratio	1	-0.0127088	0.0095679	0.184088
Forced expiratory volume in 1-second (FEV1)	cg09447622 (Middle age)	Wald ratio	1	0.0253375	0.0195223	0.194331
Forced expiratory volume in 1-second (FEV1)	cg15951188 (Middle age)	Wald ratio	1	-0.0129865	0.0111041	0.242193
Forced expiratory volume in 1-second (FEV1)	cg09206294 (Middle age)	Wald ratio	1	-0.0215006	0.0213392	0.313665
Forced expiratory volume in 1-second (FEV1)	cg10672416 (Middle age)	Wald ratio	1	0.014741	0.0187557	0.431898
Forced expiratory volume in 1-second (FEV1)	cg09099830 (Middle age)	Wald ratio	1	-0.010398	0.0164764	0.527984
Forced expiratory volume in 1-second (FEV1)	cg24033122 (Middle age)	Wald ratio	1	-0.00379572	0.00728778	0.602483
Forced expiratory volume in 1-second (FEV1)	cg04337534 (Middle age)	Wald ratio	1	0.00446535	0.0253327	0.860083

## Sheet: Table S7
Supplementary Table 7: Mendelian randomization of DNA methylation on lung function (FEV1) stratified by smoking status
			Overall				Smokers			Non-smokers
outcome	exposure	method	nsnp	beta	se	pval	beta	se	pval	beta	se	pval
Forced expiratory volume in 1-second (FEV1)	cg12616487 (Middle age)	Wald ratio	1	-0.100741	0.00992593	3.34e-24	-0.11234	0.0346292	0.0011783	-0.130587	0.0345897	0.000159803
Forced expiratory volume in 1-second (FEV1)	cg09447622 (Middle age)	Wald ratio	1	0.0633437	0.00916407	4.77e-12	0.0622002	0.0318658	0.0509451	0.0699733	0.0319704	0.0286195
Forced expiratory volume in 1-second (FEV1)	cg21201401 (Middle age)	Wald ratio	1	0.0756303	0.012521	1.54e-09	0.0492193	0.0441878	0.265336	0.174639	0.0437126	6.46518e-05
Forced expiratory volume in 1-second (FEV1)	cg19758448 (Middle age)	Wald ratio	1	0.0285765	0.00493433	6.98e-09	0.0809972	0.0171913	2.45876e-06	0.0657817	0.0174531	0.000163868
Forced expiratory volume in 1-second (FEV1)	cg06382664 (Middle age)	Wald ratio	1	-0.0448939	0.00786877	1.16e-08	-0.0287491	0.0275992	0.297566	-0.0843384	0.0277119	0.00233919
Forced expiratory volume in 1-second (FEV1)	cg24033122 (Middle age)	Wald ratio	1	0.0186335	0.00360248	2.31e-07	0.0513816	0.0125785	4.40979e-05	0.000671222	0.0125986	0.957511
Forced expiratory volume in 1-second (FEV1)	cg09099830 (Middle age)	Wald ratio	1	0.0416538	0.00808393	2.57e-07	0.120233	0.0282101	2.02556e-05	0.00139395	0.0283448	0.960777
Forced expiratory volume in 1-second (FEV1)	cg21356710 (Middle age)	Wald ratio	1	0.0299018	0.00595754	5.19e-07	0.0514515	0.0208864	0.0137627	0.0143806	0.020847	0.49031
Forced expiratory volume in 1-second (FEV1)	cg10672416 (Middle age)	Wald ratio	1	0.0432118	0.00879559	8.97e-07	0.0705651	0.0306776	0.0214359	0.0233803	0.0307594	0.447194
Forced expiratory volume in 1-second (FEV1)	cg15059804 (Middle age)	Wald ratio	1	-0.0225127	0.00473856	2.02e-06	-0.0473551	0.016519	0.00414766	-0.0201287	0.0165572	0.224097
Forced expiratory volume in 1-second (FEV1)	cg10255761 (Middle age)	Wald ratio	1	0.0424093	0.0090043	2.48e-06	-0.012764	0.0314425	0.684781	0.0905928	0.0318454	0.00444439
Forced expiratory volume in 1-second (FEV1)	cg23771366 (Middle age)	Wald ratio	1	0.038908	0.00827601	2.59e-06	0.0910735	0.0289381	0.00164851	0.0810561	0.0291322	0.00539661
Forced expiratory volume in 1-second (FEV1)	cg09206294 (Middle age)	Wald ratio	1	-0.0492134	0.0105284	2.95e-06	-0.125511	0.0368175	0.000651975	-0.0225994	0.0368745	0.539961
Forced expiratory volume in 1-second (FEV1)	cg15233611 (Middle age)	Wald ratio	1	0.0513595	0.0110104	3.09e-06	0.098518	0.0385841	0.0106698	0.0641494	0.0387137	0.0975151
Forced expiratory volume in 1-second (FEV1)	cg19717773 (Middle age)	Inverse variance weighted	2	-0.0321394	0.0071493	6.94e-06	-0.0100515	0.0195492	0.607137	-0.0368955	0.0196285	0.0601499
Forced expiratory volume in 1-second (FEV1)	cg04337534 (Middle age)	Wald ratio	1	0.0523176	0.0119321	1.16e-05	0.029294	0.0417179	0.48256	0.121004	0.041862	0.00384567
Forced expiratory volume in 1-second (FEV1)	cg15951188 (Middle age)	Wald ratio	1	-0.0228426	0.00549915	3.27e-05	-0.0483293	0.019325	0.0123887	0.00556079	0.0191761	0.771828
Forced expiratory volume in 1-second (FEV1)	cg11660018 (Middle age)	Wald ratio	1	0.0360284	0.00893617	5.54e-05	0.0706698	0.0311662	0.023359	0.0508752	0.0312023	0.102997

## Sheet: Table S8
Supplementary Table 8: Mendelian randomization of DNA methylation on other lung function measures and lung disease
		FVC				FEV1/FVC			Asthma			COPD (self-report)			COPD (ICD-10)
exposure	method	nsnp	beta	se	pval	beta	se	pval	beta*	se	pval	beta*	se	pval	beta*	se	pval
cg04337534	Wald ratio	1	0.062414	0.011978	1.88e-07	-0.00692978	0.0122074	0.57026	-0.00894355	0.0297819	0.763947	0.0712195	0.162886	0.661941	-0.251495	0.105102	0.0167179
cg06382664	Wald ratio	1	-0.0256537	0.00791811	0.00119582	-0.0468673	0.00806611	6.23e-09	0.0326204	0.0197016	0.0977784	0.0123722	0.107754	0.908588	0.0184027	0.0695293	0.79126
cg09099830	Wald ratio	1	0.0302067	0.00811478	0.000197312	0.0297748	0.00829991	0.000334042	-0.0266686	0.0201799	0.186321	-0.226883	0.11035	0.0397792	-0.1595	0.0712069	0.0250939
cg09206294	Wald ratio	1	-0.0061315	0.0105688	0.561812	-0.101654	0.0107705	3.79e-21	0.0184364	0.0262793	0.482957	0.063513	0.143694	0.658487	-0.100306	0.0927233	0.279352
cg09447622	Wald ratio	1	0.0373832	0.00921599	4.98e-05	0.0661994	0.00939771	1.87e-12	-0.113734	0.0228878	6.72e-07	-0.0281558	0.125271	0.822166	-0.044837	0.0808362	0.579124
cg10255761	Wald ratio	1	0.0344192	0.00906576	0.000146688	0.0228642	0.00921942	0.0131382	0.0167803	0.0225368	0.45653	-0.284915	0.123293	0.0208395	-0.227521	0.0795581	0.00423902
cg10672416	Wald ratio	1	0.0358566	0.00885688	5.16e-05	0.0192767	0.00901011	0.0323988	0.0731408	0.0219391	0.000856635	0.0313976	0.119987	0.793573	0.00914703	0.0774257	0.905957
cg11660018	Wald ratio	1	0.016539	0.00899291	0.065898	0.0496454	0.00916312	6.03e-08	-0.0299474	0.0223486	0.180242	-0.00426236	0.12223	0.972182	0.16003	0.078869	0.0424518
cg12616487	Wald ratio	1	-0.0918519	0.00996296	2.99e-20	-0.0374074	0.0101852	0.000239976	0.0461277	0.0247984	0.0628703	0.238601	0.135629	0.0785415	0.181525	0.0875153	0.0380602
cg15059804	Wald ratio	1	-0.0254176	0.00475672	9.12e-08	0.0014252	0.0048475	0.768752	0.0265052	0.0118514	0.0253215	-0.0133618	0.0648486	0.836755	0.0770646	0.0418437	0.0655155
cg15233611	Wald ratio	1	0.0503525	0.0110775	5.48e-06	0.0127895	0.0113125	0.258239	-0.0138155	0.0275645	0.616226	-0.219481	0.150754	0.145423	-0.104079	0.0972769	0.284654
cg15951188	Wald ratio	1	-0.0193739	0.00554145	0.000471965	-0.0120347	0.00564721	0.033082	-0.00395088	0.0137456	0.773784	-0.0298447	0.0751797	0.691384	-0.0199068	0.0485121	0.681552
cg19717773	Inverse variance weighted	2	-0.020844	0.00562506	0.000210929	-0.0304529	0.0128565	0.0178521	0.024199	0.0187279	0.19631	-0.0396012	0.0764901	0.604646	0.0765504	0.049357	0.120913
cg19758448	Wald ratio	1	0.0243166	0.00496983	9.94e-07	0.00915868	0.00505857	0.0702142	-0.154156	0.0123532	9.72e-36	-0.107854	0.0675642	0.110416	-0.0621626	0.0435973	0.153916
cg21201401	Wald ratio	1	0.087395	0.012605	4.11e-12	-0.012395	0.0128571	0.33502	-0.150258	0.0313075	1.59e-06	-0.190917	0.171172	0.2647	-0.186573	0.110458	0.0912021
cg21356710	Wald ratio	1	0.0312714	0.00598037	1.7e-07	0.00358366	0.0060945	0.556522	0.00742251	0.0149069	0.618537	0.111417	0.0815638	0.171935	0.145024	0.0526302	0.00585984
cg23771366	Wald ratio	1	0.0172184	0.0083405	0.0389767	0.0558899	0.00849097	4.63e-11	-0.0300183	0.0207438	0.147869	-0.048737	0.113453	0.667503	0.0864654	0.0732072	0.237561
cg24033122	Wald ratio	1	0.0135128	0.00361629	0.000186495	0.013706	0.0036853	0.000199933	-0.0126181	0.00898884	0.160391	-0.107222	0.0491537	0.029157	-0.0787655	0.031718	0.013017
*log odds ratio

## Sheet: Table S9
Supplementary Table 9: Steiger directionality test for MR of DNA methylation on FEV1
exposure	snp_r2.exposure	snp_r2.outcome	correct_causal_direction	steiger_pval
cg04337534 (Middle age)	0.0333187	6.00989e-05	TRUE	2.46887e-08
cg06382664 (Middle age)	0.0734736	0.000109271	TRUE	<2.20E-16
cg09099830 (Middle age)	0.0682113	8.30279e-05	TRUE	4.44089e-16
cg09206294 (Middle age)	0.0343704	7.06528e-05	TRUE	1.62196e-08
cg09447622 (Middle age)	0.0388273	0.000142156	TRUE	3.2472e-09
cg10255761 (Middle age)	0.0686852	6.80734e-05	TRUE	2.22045e-16
cg10672416 (Middle age)	0.0596433	7.75745e-05	TRUE	3.44169e-14
cg11660018 (Middle age)	0.0467233	5.50542e-05	TRUE	2.23328e-11
cg12616487 (Middle age)	0.0481265	0.00032318	TRUE	1.0222e-10
cg15059804 (Middle age)	0.178532	6.50231e-05	TRUE	<2.20E-16
cg15233611 (Middle age)	0.0442977	7.21396e-05	TRUE	9.91418e-11
cg15951188 (Middle age)	0.106824	5.49423e-05	TRUE	<2.20E-16
cg19717773 (Middle age)	0.0924319	0.000114971	TRUE	<2.20E-16
cg19758448 (Middle age)	0.154484	0.000105465	TRUE	<2.20E-16
cg21201401 (Middle age)	0.0461024	0.000118724	TRUE	6.46139e-11
cg21356710 (Middle age)	0.11273	8.06637e-05	TRUE	<2.20E-16
cg23771366 (Middle age)	0.0428006	7.36915e-05	TRUE	2.19334e-10
cg24033122 (Middle age)	0.313079	8.30032e-05	TRUE	<2.20E-16

## Sheet: Table S10
Supplementary Table 10: Mendelian randomization of lung function (FEV1) on DNA methylation
outcome	exposure	method	nsnp	beta	se	pval
cg09099830	Forced expiratory volume in 1-second (FEV1)	Inverse variance weighted	175	-0.0154509	0.00782756	0.0483917
cg12616487	Forced expiratory volume in 1-second (FEV1)	Inverse variance weighted	175	-0.0184454	0.0107116	0.0850691
cg06382664	Forced expiratory volume in 1-second (FEV1)	Inverse variance weighted	175	-0.0264121	0.0154869	0.0881103
cg10672416	Forced expiratory volume in 1-second (FEV1)	Inverse variance weighted	175	-0.0197872	0.0132457	0.135215
cg09206294	Forced expiratory volume in 1-second (FEV1)	Inverse variance weighted	175	0.0130496	0.00973563	0.180117
cg23771366	Forced expiratory volume in 1-second (FEV1)	Inverse variance weighted	175	0.00701854	0.0068875	0.30819
cg15059804	Forced expiratory volume in 1-second (FEV1)	Inverse variance weighted	175	-0.0222137	0.0246611	0.367718
cg15233611	Forced expiratory volume in 1-second (FEV1)	Inverse variance weighted	175	0.0051722	0.00716485	0.470365
cg24033122	Forced expiratory volume in 1-second (FEV1)	Inverse variance weighted	175	-0.00239225	0.0046414	0.606263
cg04337534	Forced expiratory volume in 1-second (FEV1)	Inverse variance weighted	175	-0.00119361	0.00262709	0.64958
cg21356710	Forced expiratory volume in 1-second (FEV1)	Inverse variance weighted	175	0.0057045	0.0130478	0.661966
cg15951188	Forced expiratory volume in 1-second (FEV1)	Inverse variance weighted	175	0.00422704	0.0121697	0.728336
cg11660018	Forced expiratory volume in 1-second (FEV1)	Inverse variance weighted	175	-0.00371162	0.0121534	0.760064
cg19717773	Forced expiratory volume in 1-second (FEV1)	Inverse variance weighted	175	-0.00549261	0.0189148	0.771521
cg19758448	Forced expiratory volume in 1-second (FEV1)	Inverse variance weighted	175	0.00389101	0.0237734	0.86999
cg21201401	Forced expiratory volume in 1-second (FEV1)	Inverse variance weighted	175	-0.0021812	0.0134424	0.871098
cg09447622	Forced expiratory volume in 1-second (FEV1)	Inverse variance weighted	175	0.000501187	0.0032846	0.878724
cg10255761	Forced expiratory volume in 1-second (FEV1)	Inverse variance weighted	175	-0.00143964	0.0133285	0.913986

[truncated: 11 more sheets: Table S11, Table S12, Table S13, Table S14, Table S15, Table S16, Table S17, Table S18, Table S19, Table S20, Table S21]
